# Supplementary material for: Loss of NSD2 causes dysregulation of synaptic genes and altered H3K36 dimethylation in mice
Source: Front Genet. 2024 Feb 14;15:1308234. doi: 10.3389/fgene.2024.1308234 (PMC10899350; doi:10.3389/fgene.2024.1308234)
Supplement: Supplementary file 1 [file Table2.XLSX]

## Sheet: Supplementary Table S2
Supplementary Table S2. List of primer sequences for ChIP-qPCR
Target	Position	Forward primer (5'-3')	Reverse primer (5'-3')
Dlgap1	chr17:69975713-69975816	AAACGAGAGACACCCAGGAGA	TCCCACATCAACAATCAAGAAAA
Lrfn5	chr12:61531754-61531851	CGACTCCTGATAGACACGGAAA	GAAACTTGGTAGGGAAGCCAGA
Syt9	chr7:107382848-107382967	TGGTGAGAGGCTTGAGAGAGG	TTTGTGTGGGTGTATGTGTGGA
Ugt8a	chr3:125928496-125928614	CCCATCCCTTCTCCTACTGCT	TTTGCTCTTTTACCCTCTTTCTTTG
intergenic	chr10:84259044-84259190	CATCCTCTTTTCTCTGCCAACTCT	CACTCTTCCCTTCCCACTCTCTT
Hoxa_cluster	chr6:52239151-52239251	ATGGGGAGTGCAAGAAGGTG	CCTAAGCCATGCCAGGAAAA
