# Supplementary material for: Loss of NSD2 causes dysregulation of synaptic genes and altered H3K36 dimethylation in mice
Source: Front Genet. 2024 Feb 14;15:1308234. doi: 10.3389/fgene.2024.1308234 (PMC10899350; doi:10.3389/fgene.2024.1308234)
Supplement: Supplementary file 2 [file Table3.XLSX]

## Sheet: Sheet1
Supplementary Table S3. List of differentially expressed genes in Nsd2 KO male brains.
gene	log2FC	FDR
ENSMUSG00000057406|Whsc1	-8.2996	0
ENSMUSG00000035653|Lrfn5	-1.99501	2.72223e-31
ENSMUSG00000008496|Pou2f2	1.56067	9.07224e-29
ENSMUSG00000036469|March1	-1.23624	2.21658e-19
ENSMUSG00000044043|Pcdhb14	1.47119	1.5291e-18
ENSMUSG00000024172|St6gal2	-0.869947	3.11917e-17
ENSMUSG00000045657|Pcdhb10	1.60489	7.24943e-17
ENSMUSG00000047910|Pcdhb16	1.397	2.19067e-16
ENSMUSG00000046387|Pcdhb17	1.10543	2.66256e-16
ENSMUSG00000043313|Pcdhb19	0.999148	2.89225e-16
ENSMUSG00000003279|Dlgap1	-1.25289	1.22876e-15
ENSMUSG00000045201|Lrrc3b	-1.99521	2.48041e-15
ENSMUSG00000026163|Sphkap	-0.99288	2.13107e-14
ENSMUSG00000046699|Slitrk4	-1.26144	1.5405e-13
ENSMUSG00000036815|Dpp10	-1.57165	1.02514e-12
ENSMUSG00000051486|Pcdhb11	1.25094	1.25961e-12
ENSMUSG00000021536|Adcy2	-2.04215	1.28698e-12
ENSMUSG00000062542|Syt9	-1.64824	1.28698e-12
ENSMUSG00000057143|Trim12c	-1.8842	9.08809e-12
ENSMUSG00000041014|Nrg3	-0.996248	1.98265e-10
ENSMUSG00000034755|Pcdh11x	-1.15078	2.23176e-10
ENSMUSG00000057378|Ryr3	-1.1895	8.21087e-10
ENSMUSG00000051599|Pcdhb2	1.20672	8.85623e-10
ENSMUSG00000040653|Ppp1r14c	-1.24884	9.79631e-10
ENSMUSG00000074736|Syndig1	-1.45057	1.09025e-09
ENSMUSG00000047307|Pcdhb13	1.57168	1.83997e-09
ENSMUSG00000051242|Pcdhb9	1.00408	1.86297e-09
ENSMUSG00000090272|Mndal	-2.11717	1.97515e-09
ENSMUSG00000024798|Htr7	-2.06291	2.53127e-09
ENSMUSG00000048015|Neurod4	-1.72378	5.76661e-09
ENSMUSG00000091744|Gm17732	-1.99285	5.76661e-09
ENSMUSG00000025892|Gria4	-1.07792	6.91113e-09
ENSMUSG00000043458|Pcdhb12	1.20315	1.01716e-08
ENSMUSG00000047033|Pcdhb15	1.31009	2.15897e-08
ENSMUSG00000039579|Grin3a	-1.38252	4.27011e-08
ENSMUSG00000042256|Ptchd4	-2.10872	5.13786e-08
ENSMUSG00000041710|Trpc5	-1.31291	6.71085e-08
ENSMUSG00000022376|Adcy8	-1.7536	7.82968e-08
ENSMUSG00000052415|Tchh	-2.13757	8.19969e-08
ENSMUSG00000055078|Gabra5	-1.33703	1.0928e-07
ENSMUSG00000038048|Cntnap5c	-1.49608	2.41435e-07
ENSMUSG00000038257|Glra3	-1.74832	4.91399e-07
ENSMUSG00000052613|Pcdh15	-1.1831	5.04972e-07
ENSMUSG00000058317|Ube2e2	-0.667007	5.44998e-07
ENSMUSG00000026058|Khdrbs2	-0.773256	7.76652e-07
ENSMUSG00000025909|Sntg1	-0.96656	8.81697e-07
ENSMUSG00000032854|Ugt8a	-1.5253	8.81824e-07
ENSMUSG00000029211|Gabra4	-0.931576	9.06812e-07
ENSMUSG00000024776|Stambpl1	-1.13937	9.5374e-07
ENSMUSG00000049583|Grm5	-0.989686	1.18249e-06
ENSMUSG00000033676|Gabrb3	-0.564288	1.48612e-06
ENSMUSG00000060924|Csmd1	-1.00782	1.80524e-06
ENSMUSG00000024479|Mal2	-1.41759	2.58846e-06
ENSMUSG00000038112|AW551984	-0.958759	3.00926e-06
ENSMUSG00000016995|Matn4	-2.64021	5.46489e-06
ENSMUSG00000047155|Cyp4x1	-1.30343	5.73978e-06
ENSMUSG00000098950|Gm28036	0.759893	6.10879e-06
ENSMUSG00000054459|Vsnl1	-1.29605	6.40548e-06
ENSMUSG00000046178|Nxph1	-0.722143	7.47726e-06
ENSMUSG00000055540|Epha6	-1.10614	8.06897e-06
ENSMUSG00000018589|Glra2	-0.617181	1.11769e-05
ENSMUSG00000034098|Fstl5	-0.711214	1.64573e-05
ENSMUSG00000039997|Ifi203	-1.56832	2.06161e-05
ENSMUSG00000019785|Clvs2	-0.762306	2.07813e-05
ENSMUSG00000021721|Htr1a	-1.76306	2.13462e-05
ENSMUSG00000073565|Prr16	-1.24838	3.40485e-05
ENSMUSG00000041959|S100a10	-1.16516	3.55878e-05
ENSMUSG00000007888|Crlf1	1.2767	3.57056e-05
ENSMUSG00000028530|Jak1	-0.736448	3.66242e-05
ENSMUSG00000031111|Igsf1	-1.27322	3.71072e-05
ENSMUSG00000103749|Pcdhgb5	-0.7239	3.71072e-05
ENSMUSG00000003282|Plag1	-0.897386	3.75377e-05
ENSMUSG00000045498|Pcdhb3	0.807794	4.00689e-05
ENSMUSG00000033214|Slitrk5	-0.54389	4.1229e-05
ENSMUSG00000044022|Pcdhb21	0.870404	4.92809e-05
ENSMUSG00000024256|Adcyap1	-1.15903	4.93454e-05
ENSMUSG00000070695|Cntnap5a	-0.98032	6.11907e-05
ENSMUSG00000020427|Igfbp3	-0.634861	6.19163e-05
ENSMUSG00000036402|Gng12	-0.801907	6.23491e-05
ENSMUSG00000029108|Pcdh7	-0.740012	6.23491e-05
ENSMUSG00000039313|AF529169	-1.63974	6.68202e-05
ENSMUSG00000095407|Tmem200c	-0.936638	6.7241e-05
ENSMUSG00000027792|Bche	-1.73254	6.7241e-05
ENSMUSG00000055026|Gabrg3	-1.19257	6.7241e-05
ENSMUSG00000022311|Csmd3	-0.692433	6.76212e-05
ENSMUSG00000051678|Pcdhb6	0.859053	7.3547e-05
ENSMUSG00000024985|Tcf7l2	0.675838	8.60635e-05
ENSMUSG00000060371|Caln1	-1.01645	0.000128592
ENSMUSG00000092083|Kcnb2	-0.810255	0.000156715
ENSMUSG00000078591|Hs3st4	-0.57762	0.000191767
ENSMUSG00000048022|Tmem229a	-1.06684	0.000198032
ENSMUSG00000064293|Cntn4	-1.07876	0.000242647
ENSMUSG00000046191|Pcdhb20	0.734401	0.000250872
ENSMUSG00000033510|Otud7a	-0.857505	0.000269575
ENSMUSG00000031303|Map3k15	-1.15804	0.000319768
ENSMUSG00000021061|Sptb	-1.16172	0.000320972
ENSMUSG00000064023|Klk8	-1.46409	0.00032362
ENSMUSG00000106379|Lhfpl3	-1.0063	0.000336194
ENSMUSG00000036006|Fam65b	0.441483	0.000342974
ENSMUSG00000040536|Necab1	-1.06117	0.000344062
ENSMUSG00000025402|Nab2	0.837528	0.000347128
ENSMUSG00000002274|Metrn	-0.543849	0.000351656
ENSMUSG00000032839|Trpc1	-0.621926	0.000419924
ENSMUSG00000073234|Gm8773	-1.18073	0.000470483
ENSMUSG00000039717|Ralyl	-0.62779	0.000525036
ENSMUSG00000040363|Bcor	0.516049	0.000568604
ENSMUSG00000073988|Ttpa	-1.84129	0.000614372
ENSMUSG00000002190|Clgn	-0.781856	0.00062027
ENSMUSG00000059203|Il1rapl2	-1.06638	0.000628205
ENSMUSG00000060988|Galnt13	-0.849776	0.00066769
ENSMUSG00000031758|Cdyl2	-0.739573	0.000708404
ENSMUSG00000022829|Stxbp5l	-0.756644	0.000810261
ENSMUSG00000026109|Tmeff2	-0.628833	0.000880523
ENSMUSG00000024302|Dtna	-0.648324	0.00102366
ENSMUSG00000048347|Pcdhb18	0.818174	0.00103189
ENSMUSG00000047976|Kcna1	-1.03405	0.00107525
ENSMUSG00000021379|Id4	0.424319	0.00117698
ENSMUSG00000039539|Sgcz	-1.19834	0.00120721
ENSMUSG00000048304|Slitrk3	-0.537161	0.00127171
ENSMUSG00000067028|Cntnap5b	-0.769676	0.0014114
ENSMUSG00000022494|Shisa9	-0.62186	0.00145457
ENSMUSG00000025889|Snca	-0.747916	0.00154644
ENSMUSG00000004347|Pde1c	-0.794093	0.0015712
ENSMUSG00000040420|Cdh18	-1.27815	0.00170902
ENSMUSG00000102938|Gm38112	-1.01938	0.00170902
ENSMUSG00000045994|B3gat1	-0.385832	0.00170902
ENSMUSG00000045083|Lingo2	-0.647374	0.00172488
ENSMUSG00000095041|PISD	-0.68065	0.00190556
ENSMUSG00000025905|Oprk1	-1.42714	0.00197172
ENSMUSG00000073591|Pcdhb22	0.589233	0.00208801
ENSMUSG00000024524|Gnal	-0.619326	0.00210903
ENSMUSG00000052572|Dlg2	-0.408218	0.00234952
ENSMUSG00000032878|Ccdc85a	-0.667321	0.0023536
ENSMUSG00000002908|Kcnn1	0.636396	0.00253433
ENSMUSG00000052914|Cyp2j6	-0.819766	0.00292452
ENSMUSG00000043165|Lor	-1.09742	0.00300418
ENSMUSG00000005125|Ndrg1	-0.443069	0.00305111
ENSMUSG00000030303|Far2	-0.801868	0.0032957
ENSMUSG00000053199|Arhgap20	-0.57631	0.00347289
ENSMUSG00000070476|Fam217b	-0.720576	0.00371307
ENSMUSG00000071719|Tmem28	-0.543824	0.00407895
ENSMUSG00000035580|Kcnh8	-0.698438	0.0044839
ENSMUSG00000050271|D8Ertd82e	0.375153	0.00457722
ENSMUSG00000050830|Vwc2	-0.815109	0.00478685
ENSMUSG00000022321|Cdh10	-0.583035	0.00511004
ENSMUSG00000026399|Cd55	-1.06347	0.00523258
ENSMUSG00000031409|Tceal6	-0.578575	0.00526597
ENSMUSG00000074622|Mafb	-0.635374	0.00541868
ENSMUSG00000025915|Sgk3	-0.819338	0.00541868
ENSMUSG00000050321|Neto1	-0.771933	0.00541868
ENSMUSG00000039058|Ak5	-0.7584	0.0055639
ENSMUSG00000067261|Foxd3	-2.19101	0.0055639
ENSMUSG00000042195|Slc35f2	-0.985932	0.00575035
ENSMUSG00000104318|Pcdha7	0.550021	0.00575417
ENSMUSG00000030301|Ccdc91	-0.427123	0.00580607
ENSMUSG00000102697|Pcdhac2	-0.512602	0.00587259
ENSMUSG00000053930|Shisa6	-0.609197	0.00587487
ENSMUSG00000055409|Nell1	-1.15182	0.00595564
ENSMUSG00000029757|Dync1i1	-0.60863	0.00595564
ENSMUSG00000060882|Kcnd2	-0.565482	0.00595564
ENSMUSG00000029403|Cdkl2	-0.931629	0.00595564
ENSMUSG00000103436|Gm36995	-1.39333	0.00613156
ENSMUSG00000105053|RP24-180F7.1	2.3607	0.00639907
ENSMUSG00000028382|Ptbp3	-0.487075	0.0067751
ENSMUSG00000048186|Bend7	-1.0473	0.00678247
ENSMUSG00000031760|Mt3	-0.549644	0.00678478
ENSMUSG00000026778|Prkcq	-1.34159	0.00694371
ENSMUSG00000103472|Pcdhga7	0.411943	0.00698912
ENSMUSG00000055435|Maf	-0.49833	0.00701033
ENSMUSG00000024211|Grm8	-0.72861	0.00708156
ENSMUSG00000050963|Kcns2	-0.746355	0.00718603
ENSMUSG00000042182|Bend6	-0.577281	0.00745826
ENSMUSG00000001542|Ell2	-1.13702	0.00769468
ENSMUSG00000020887|A230052G05Rik	0.864983	0.0077157
ENSMUSG00000057615|Ldoc1	-1.1686	0.00788189
ENSMUSG00000036356|Csgalnact1	-1.21219	0.0081881
ENSMUSG00000070643|Sox13	0.481858	0.0081881
ENSMUSG00000103707|Pcdha6	-0.843062	0.0081881
ENSMUSG00000034997|Htr2a	-0.818248	0.00877761
ENSMUSG00000103800|Pcdha8	1.40528	0.008844
ENSMUSG00000029212|Gabrb1	-0.82266	0.00890267
ENSMUSG00000022523|Fgf12	-0.75905	0.00909763
ENSMUSG00000063687|Pcdhb5	0.625392	0.00909763
ENSMUSG00000028036|Ptgfr	-1.01261	0.00909763
ENSMUSG00000027895|Kcnc4	-0.880174	0.00909763
ENSMUSG00000051650|B3gnt2	-1.43616	0.00909763
ENSMUSG00000041670|Rims1	-0.50344	0.00927929
ENSMUSG00000046160|Olig1	-0.758163	0.0097344
ENSMUSG00000072769|Gm10419	-1.22144	0.00991696
ENSMUSG00000021313|Ryr2	-0.633649	0.0100984
ENSMUSG00000023945|Slc5a7	-1.66338	0.0101004
ENSMUSG00000040183|Ankrd6	0.322329	0.0101004
ENSMUSG00000019230|Lhx9	0.781928	0.0104442
ENSMUSG00000102222|Pcdhga10	-0.505179	0.0104612
ENSMUSG00000063297|Luzp2	-0.572572	0.0106966
ENSMUSG00000022883|Robo1	0.383415	0.0108682
ENSMUSG00000031870|Pgr	-0.985543	0.011045
ENSMUSG00000025578|Cbx8	0.503391	0.0111899
ENSMUSG00000033849|B3galt2	-0.441377	0.01158
ENSMUSG00000060206|Zfp462	0.420083	0.01158
ENSMUSG00000069072|Slc7a14	-0.637219	0.01158
ENSMUSG00000056755|Grm7	-0.86422	0.0115941
ENSMUSG00000031210|Gpr165	-0.522391	0.0120197
ENSMUSG00000104252|Pcdha4	-0.536883	0.0122322
ENSMUSG00000039257|Vstm2b	-0.780325	0.0124697
ENSMUSG00000045034|Ankrd34b	-0.898117	0.0124697
ENSMUSG00000042807|Hecw2	-0.533053	0.0129632
ENSMUSG00000044320|1700001O22Rik	0.985126	0.0130504
ENSMUSG00000038984|Tspyl5	-0.449493	0.013064
ENSMUSG00000049721|Gal3st1	-0.921716	0.013331
ENSMUSG00000028176|Lrrc7	-0.419952	0.0136348
ENSMUSG00000027834|Serpini1	-0.329435	0.0136348
ENSMUSG00000073968|Trim68	-0.904252	0.0140429
ENSMUSG00000084898|Gm12371	-1.02715	0.0141282
ENSMUSG00000041730|Prrxl1	-2.66746	0.0142038
ENSMUSG00000078656|Vps25	-1.04221	0.0142038
ENSMUSG00000052581|Lrrtm4	-0.53992	0.0144373
ENSMUSG00000029309|Sparcl1	-0.711572	0.0144673
ENSMUSG00000045441|Gprin3	-0.964185	0.0146244
ENSMUSG00000029005|Draxin	0.361228	0.0147587
ENSMUSG00000042198|Chchd7	-0.713158	0.0149794
ENSMUSG00000054074|Skida1	0.496485	0.0152859
ENSMUSG00000078307|AI593442	-0.597408	0.0154019
ENSMUSG00000013089|Etv5	-0.372251	0.015562
ENSMUSG00000032368|Zic1	0.314984	0.015562
ENSMUSG00000059326|Csf2ra	-0.771715	0.0162019
ENSMUSG00000037347|Chst7	-0.834307	0.0162019
ENSMUSG00000025189|Cnnm1	-0.80262	0.0162019
ENSMUSG00000036578|Fxyd7	-1.12632	0.0170815
ENSMUSG00000021719|Rgs7bp	-0.955288	0.0180503
ENSMUSG00000039989|Cbx4	0.351122	0.0181941
ENSMUSG00000031425|Plp1	-0.710202	0.0185193
ENSMUSG00000022594|Lynx1	-1.10208	0.0185193
ENSMUSG00000082229|Nap1l2	-0.396977	0.0185193
ENSMUSG00000020151|Ptprr	-0.751783	0.0186902
ENSMUSG00000021852|Slc35f4	-0.943953	0.01876
ENSMUSG00000054162|Spock3	-0.779091	0.01876
ENSMUSG00000000766|Oprm1	-1.21961	0.0190518
ENSMUSG00000030226|Lmo3	0.379617	0.0194399
ENSMUSG00000046159|Chrm3	-0.731813	0.0196338
ENSMUSG00000102428|Pcdhga12	0.390412	0.0197953
ENSMUSG00000022987|Zfp641	-0.605362	0.0199466
ENSMUSG00000035189|Ano4	-0.676535	0.0199649
ENSMUSG00000051515|Fam181b	-0.412203	0.0203389
ENSMUSG00000025529|Zfp711	-0.365479	0.0207508
ENSMUSG00000031626|Sorbs2	0.324991	0.0207508
ENSMUSG00000026018|Ica1l	-0.433959	0.0211907
ENSMUSG00000030307|Slc6a11	-1.02172	0.021297
ENSMUSG00000102918|Pcdhgc3	0.345481	0.0224164
ENSMUSG00000055733|Nap1l3	-0.534229	0.0227026
ENSMUSG00000030854|Ptpn5	-0.43229	0.022914
ENSMUSG00000001260|Gabrg1	-0.903401	0.0230119
ENSMUSG00000003746|Man1a	-0.659644	0.0230119
ENSMUSG00000054871|Tmem158	-0.456554	0.0230119
ENSMUSG00000033467|Crlf2	0.641949	0.0238981
ENSMUSG00000009394|Syn2	-0.568025	0.0245043
ENSMUSG00000054423|Cadps	-0.361276	0.0246683
ENSMUSG00000071317|Bves	-0.988688	0.0251438
ENSMUSG00000026385|Dbi	-0.33023	0.0251438
ENSMUSG00000060534|Dcc	0.390422	0.025521
ENSMUSG00000027669|Gnb4	-0.438859	0.025521
ENSMUSG00000075254|Heg1	0.386204	0.025521
ENSMUSG00000028351|Brinp1	-0.551134	0.0257206
ENSMUSG00000023927|Satb1	-0.333541	0.0257206
ENSMUSG00000032418|Me1	-0.625312	0.0258206
ENSMUSG00000044176|Spink10	-1.01743	0.0269318
ENSMUSG00000075316|Scn9a	-1.2481	0.0275842
ENSMUSG00000025597|Klhl4	-0.717215	0.0284421
ENSMUSG00000030898|Cckbr	-1.17928	0.0288787
ENSMUSG00000027765|P2ry1	-0.812466	0.0288955
ENSMUSG00000035131|Brinp3	-0.677197	0.0288955
ENSMUSG00000032735|Ablim3	-0.486249	0.0290741
ENSMUSG00000003436|Dll3	0.51724	0.0291847
ENSMUSG00000035299|Mid1	0.536961	0.0295093
ENSMUSG00000059213|Ddn	0.68766	0.0297569
ENSMUSG00000041703|Zic5	0.455843	0.0300453
ENSMUSG00000040452|Cdh12	-0.491257	0.0309181
ENSMUSG00000036972|Zic4	0.321772	0.0309181
ENSMUSG00000044647|Csrnp3	0.314896	0.0316906
ENSMUSG00000031887|Tradd	0.628553	0.0316906
ENSMUSG00000088948|Gm23262	0.881849	0.0323609
ENSMUSG00000052056|Zfp217	0.506361	0.032505
ENSMUSG00000086096|Gm12688	-2.79993	0.032505
ENSMUSG00000027831|Veph1	0.529162	0.0331031
ENSMUSG00000024084|Qpct	-0.685079	0.0337976
ENSMUSG00000036834|Plch1	0.476231	0.0339116
ENSMUSG00000027220|Syt13	0.427217	0.0339136
ENSMUSG00000061762|Tac1	-0.695204	0.0339136
ENSMUSG00000034055|Phka1	-0.5443	0.0345508
ENSMUSG00000056771|Gm10010	-0.952767	0.0347852
ENSMUSG00000039611|Tmem246	-0.476681	0.0348201
ENSMUSG00000032011|Thy1	-1.14305	0.0355743
ENSMUSG00000091418|Gm3164	-0.74923	0.0355743
ENSMUSG00000096025|Gm38400	-0.814195	0.0358335
ENSMUSG00000024565|Sall3	-0.458882	0.0362731
ENSMUSG00000041261|Car8	-0.741058	0.0368517
ENSMUSG00000044072|Eml6	-0.565032	0.0368517
ENSMUSG00000022342|Kcnv1	-0.478678	0.0371798
ENSMUSG00000030088|Aldh1l1	-0.453918	0.0382516
ENSMUSG00000013415|Igf2bp1	0.507834	0.038348
ENSMUSG00000033615|Cplx1	-0.62669	0.0387335
ENSMUSG00000051401|Kctd16	-0.920366	0.0390975
ENSMUSG00000025813|Homer2	-0.365371	0.0399915
ENSMUSG00000021196|Pfkp	-0.778589	0.040295
ENSMUSG00000052726|Kcnt2	-0.59583	0.0406772
ENSMUSG00000007440|Pcdha11	0.500923	0.0406772
ENSMUSG00000034310|Tmem132d	-0.486503	0.0411242
ENSMUSG00000030317|Timp4	-1.18469	0.041177
ENSMUSG00000061186|Sfmbt2	-0.592989	0.041177
ENSMUSG00000029167|Ppargc1a	-0.560308	0.0416878
ENSMUSG00000024754|Tmem2	0.402075	0.0424226
ENSMUSG00000021943|Gdf10	-0.660273	0.0428458
ENSMUSG00000039904|Gpr37	-0.914384	0.0428458
ENSMUSG00000035298|Klhl35	0.64333	0.0431655
ENSMUSG00000038128|Camk4	-0.477259	0.0431655
ENSMUSG00000032452|Clstn2	-0.512341	0.0443731
ENSMUSG00000055737|Ghr	-1.02027	0.0457414
ENSMUSG00000050541|Adra1b	-0.86276	0.0479098
ENSMUSG00000046321|Hs3st2	-0.725781	0.049096
ENSMUSG00000045062|Pcdhb7	0.578163	0.0493528
ENSMUSG00000021730|Hcn1	-0.992386	0.0493528
ENSMUSG00000064325|Hhip	-0.792286	0.0494775
