# Supplementary material for: Loss of NSD2 causes dysregulation of synaptic genes and altered H3K36 dimethylation in mice
Source: Front Genet. 2024 Feb 14;15:1308234. doi: 10.3389/fgene.2024.1308234 (PMC10899350; doi:10.3389/fgene.2024.1308234)
Supplement: Supplementary file 6 [file Table6.XLSX]

## Sheet: Supplementary Table S5
Supplementary Table S6. List of H3K36me2 loss in Nsd2 KO male brains.
chromosome	start	end	overlapped_genes
chr1	3010000	3020000	.
chr1	3020000	3030000	.
chr1	3030000	3040000	.
chr1	3060000	3070000	.
chr1	3070000	3080000	4933401J01Rik
chr1	3080000	3090000	.
chr1	3090000	3100000	.
chr1	3100000	3110000	Gm26206
chr1	3110000	3120000	.
chr1	3120000	3130000	.
chr1	3130000	3140000	.
chr1	3140000	3150000	.
chr1	3160000	3170000	.
chr1	3170000	3180000	.
chr1	3180000	3190000	.
chr1	3190000	3200000	.
chr1	3200000	3210000	Xkr4
chr1	3210000	3220000	Xkr4
chr1	3220000	3230000	Xkr4
chr1	3250000	3260000	Gm18956,Xkr4
chr1	3290000	3300000	Xkr4
chr1	3320000	3330000	Xkr4
chr1	3520000	3530000	Xkr4
chr1	3530000	3540000	Gm7341,Xkr4
chr1	3540000	3550000	Xkr4
chr1	3680000	3690000	Gm10568
chr1	3690000	3700000	.
chr1	3710000	3720000	.
chr1	3720000	3730000	.
chr1	3730000	3740000	.
chr1	3740000	3750000	.
chr1	3750000	3760000	Gm38385
chr1	3770000	3780000	.
chr1	3780000	3790000	Gm27396
chr1	3790000	3800000	.
chr1	3820000	3830000	.
chr1	3830000	3840000	.
chr1	3840000	3850000	.
chr1	3850000	3860000	.
chr1	3860000	3870000	.
chr1	3870000	3880000	.
chr1	3880000	3890000	.
chr1	3890000	3900000	.
chr1	3900000	3910000	Gm37381
chr1	3910000	3920000	Gm37381
chr1	3930000	3940000	Gm37381
chr1	3940000	3950000	Gm37381
chr1	3950000	3960000	Gm37381
chr1	3960000	3970000	Gm37381
chr1	3970000	3980000	Gm37381
chr1	4000000	4010000	.
chr1	4010000	4020000	.
chr1	4020000	4030000	.
chr1	4030000	4040000	.
chr1	4040000	4050000	.
chr1	4050000	4060000	.
chr1	4060000	4070000	.
chr1	4090000	4100000	.
chr1	4100000	4110000	.
chr1	4110000	4120000	.
chr1	4120000	4130000	.
chr1	4130000	4140000	.
chr1	4140000	4150000	.
chr1	4150000	4160000	.
chr1	4160000	4170000	.
chr1	4170000	4180000	.
chr1	4180000	4190000	.
chr1	4190000	4200000	.
chr1	4200000	4210000	.
chr1	4210000	4220000	.
chr1	4220000	4230000	.
chr1	4230000	4240000	.
chr1	4240000	4250000	.
chr1	4250000	4260000	Gm6101
chr1	4260000	4270000	Gm6101
chr1	4270000	4280000	.
chr1	4280000	4290000	.
chr1	4290000	4300000	Rp1
chr1	4300000	4310000	Rp1
chr1	4310000	4320000	Rp1
chr1	4320000	4330000	Rp1
chr1	4330000	4340000	Rp1
chr1	4340000	4350000	Rp1
chr1	4350000	4360000	Rp1
chr1	4360000	4370000	Gm37483,Rp1
chr1	4370000	4380000	Rp1
chr1	4380000	4390000	Rp1
chr1	4390000	4400000	Rp1
chr1	4400000	4410000	Rp1
chr1	4410000	4420000	.
chr1	4420000	4430000	.
chr1	4430000	4440000	.
chr1	4450000	4460000	.
chr1	4460000	4470000	.
chr1	4470000	4480000	.
chr1	4500000	4510000	.
chr1	4510000	4520000	.
chr1	4520000	4530000	Gm22307,Gm7357
chr1	4530000	4540000	Gm38076
chr1	4540000	4550000	.
chr1	4590000	4600000	.
chr1	4620000	4630000	.
chr1	4630000	4640000	.
chr1	4640000	4650000	.
chr1	4650000	4660000	.
chr1	4660000	4670000	.
chr1	4670000	4680000	.
chr1	4680000	4690000	Gm6085
chr1	4690000	4700000	Gm6119
chr1	4700000	4710000	.
chr1	4710000	4720000	.
chr1	4720000	4730000	Gm25493
chr1	4730000	4740000	Gm2053
chr1	4740000	4750000	.
chr1	4750000	4760000	.
chr1	5330000	5340000	.
chr1	5370000	5380000	.
chr1	5390000	5400000	.
chr1	5400000	5410000	Gm38264
chr1	5410000	5420000	.
chr1	5440000	5450000	.
chr1	5450000	5460000	.
chr1	5460000	5470000	.
chr1	5470000	5480000	.
chr1	5480000	5490000	.
chr1	5490000	5500000	.
chr1	5510000	5520000	.
chr1	5530000	5540000	.
chr1	5540000	5550000	.
chr1	5550000	5560000	.
chr1	5570000	5580000	.
chr1	5580000	5590000	Oprk1
chr1	5590000	5600000	Oprk1
chr1	5600000	5610000	Oprk1
chr1	5610000	5620000	Gm36965
chr1	5620000	5630000	.
chr1	5660000	5670000	.
chr1	5680000	5690000	.
chr1	5690000	5700000	.
chr1	5710000	5720000	.
chr1	5720000	5730000	.
chr1	5730000	5740000	.
chr1	5750000	5760000	.
chr1	5760000	5770000	.
chr1	5770000	5780000	.
chr1	5780000	5790000	.
chr1	5790000	5800000	.
chr1	5830000	5840000	.
chr1	5840000	5850000	Gm37429
chr1	5850000	5860000	.
chr1	5860000	5870000	.
chr1	5870000	5880000	.
chr1	5880000	5890000	.
chr1	5890000	5900000	.
chr1	5900000	5910000	.
chr1	5910000	5920000	Npbwr1
chr1	5920000	5930000	.
chr1	5930000	5940000	.
chr1	5940000	5950000	.
chr1	5950000	5960000	.
chr1	5960000	5970000	.
chr1	5970000	5980000	.
chr1	5980000	5990000	.
chr1	6010000	6020000	.
chr1	6020000	6030000	.
chr1	6050000	6060000	Gm19214
chr1	6060000	6070000	.
chr1	6070000	6080000	.
chr1	6080000	6090000	.
chr1	6090000	6100000	.
chr1	6100000	6110000	.
chr1	6110000	6120000	.
chr1	6120000	6130000	.
chr1	6130000	6140000	.
chr1	6150000	6160000	.
chr1	6180000	6190000	.
chr1	6190000	6200000	.
chr1	6290000	6300000	.
chr1	6300000	6310000	.
chr1	6310000	6320000	.
chr1	6320000	6330000	.
chr1	6330000	6340000	.
chr1	6340000	6350000	.
chr1	6350000	6360000	Fam150a
chr1	6360000	6370000	Fam150a
chr1	6370000	6380000	Fam150a
chr1	6380000	6390000	Fam150a,Gm2147,Gm7417
chr1	6390000	6400000	Fam150a
chr1	6470000	6480000	.
chr1	6490000	6500000	St18
chr1	6500000	6510000	St18
chr1	6510000	6520000	St18
chr1	6540000	6550000	St18
chr1	6570000	6580000	St18
chr1	6610000	6620000	St18
chr1	6660000	6670000	St18
chr1	6870000	6880000	.
chr1	6880000	6890000	.
chr1	6890000	6900000	.
chr1	6900000	6910000	.
chr1	6930000	6940000	.
chr1	6940000	6950000	.
chr1	6950000	6960000	.
chr1	6970000	6980000	.
chr1	6980000	6990000	.
chr1	6990000	7000000	Gm37225
chr1	7000000	7010000	.
chr1	7030000	7040000	Gm5694
chr1	7210000	7220000	.
chr1	7220000	7230000	.
chr1	7240000	7250000	.
chr1	7250000	7260000	.
chr1	7410000	7420000	Gm18984
chr1	7420000	7430000	.
chr1	7440000	7450000	.
chr1	7450000	7460000	.
chr1	7460000	7470000	.
chr1	7470000	7480000	.
chr1	7500000	7510000	Gm30414
chr1	7510000	7520000	Gm30414
chr1	7520000	7530000	.
chr1	7530000	7540000	.
chr1	7560000	7570000	.
chr1	7570000	7580000	.
chr1	7590000	7600000	Gm37791,Gm7470
chr1	7620000	7630000	.
chr1	7670000	7680000	.
chr1	7690000	7700000	.
chr1	7730000	7740000	Gm38216
chr1	7810000	7820000	.
chr1	7820000	7830000	.
chr1	7830000	7840000	.
chr1	7860000	7870000	.
chr1	7870000	7880000	.
chr1	7890000	7900000	.
chr1	7900000	7910000	.
chr1	7920000	7930000	.
chr1	7930000	7940000	.
chr1	7950000	7960000	.
chr1	7980000	7990000	.
chr1	8010000	8020000	.
chr1	8090000	8100000	.
chr1	8100000	8110000	.
chr1	8140000	8150000	.
chr1	8170000	8180000	.
chr1	8180000	8190000	.
chr1	8200000	8210000	.
chr1	8220000	8230000	.
chr1	8240000	8250000	.
chr1	8260000	8270000	.
chr1	8270000	8280000	.
chr1	8280000	8290000	.
chr1	8290000	8300000	.
chr1	8300000	8310000	.
chr1	8310000	8320000	.
chr1	8320000	8330000	.
chr1	8330000	8340000	.
chr1	8340000	8350000	.
chr1	8350000	8360000	.
chr1	8360000	8370000	Sntg1
chr1	8440000	8450000	Sntg1
chr1	8450000	8460000	Gm38024,Sntg1
chr1	8460000	8470000	Gm16284,Sntg1
chr1	8500000	8510000	Sntg1
chr1	8540000	8550000	Sntg1
chr1	8560000	8570000	Sntg1
chr1	9080000	9090000	Sntg1
chr1	9110000	9120000	Sntg1
chr1	9140000	9150000	Sntg1
chr1	9150000	9160000	Sntg1
chr1	9160000	9170000	Sntg1
chr1	9190000	9200000	Gm37629,Sntg1
chr1	9200000	9210000	Sntg1
chr1	9210000	9220000	Sntg1
chr1	9220000	9230000	Sntg1
chr1	9250000	9260000	Gm38008,Sntg1
chr1	9260000	9270000	Sntg1
chr1	9270000	9280000	Sntg1
chr1	9280000	9290000	Gm37143,Sntg1
chr1	9300000	9310000	.
chr1	9320000	9330000	.
chr1	9330000	9340000	.
chr1	9340000	9350000	.
chr1	9350000	9360000	.
chr1	9360000	9370000	.
chr1	9370000	9380000	.
chr1	9380000	9390000	.
chr1	9390000	9400000	Gm6187
chr1	9400000	9410000	.
chr1	9410000	9420000	.
chr1	9420000	9430000	.
chr1	9430000	9440000	Gm18299
chr1	9440000	9450000	Gm18299
chr1	9450000	9460000	Gm24765,Gm7512
chr1	9460000	9470000	.
chr1	9470000	9480000	.
chr1	9490000	9500000	Gm18300
chr1	9500000	9510000	Gm18300
chr1	9510000	9520000	.
chr1	9520000	9530000	.
chr1	9530000	9540000	.
chr1	9780000	9790000	1700034P13Rik
chr1	9820000	9830000	Sgk3
chr1	9830000	9840000	Gm22607,Sgk3
chr1	9850000	9860000	Sgk3
chr1	9860000	9870000	Sgk3
chr1	9870000	9880000	Sgk3
chr1	9880000	9890000	Sgk3
chr1	9890000	9900000	Sgk3
chr1	9900000	9910000	Mcmdc2,Sgk3
chr1	9960000	9970000	E330040D14Rik,Ppp1r42,Tcf24
chr1	9970000	9980000	Ppp1r42
chr1	10240000	10250000	.
chr1	10260000	10270000	.
chr1	10270000	10280000	.
chr1	10280000	10290000	.
chr1	10290000	10300000	.
chr1	10300000	10310000	.
chr1	10320000	10330000	Cpa6
chr1	10330000	10340000	Cpa6
chr1	10340000	10350000	Cpa6
chr1	10350000	10360000	Cpa6
chr1	10360000	10370000	Cpa6
chr1	10370000	10380000	Cpa6
chr1	10380000	10390000	Cpa6
chr1	10390000	10400000	Cpa6
chr1	10400000	10410000	Cpa6
chr1	10410000	10420000	Cpa6
chr1	10420000	10430000	Cpa6
chr1	10430000	10440000	Cpa6
chr1	10440000	10450000	Cpa6,Gm38005
chr1	10450000	10460000	Cpa6,Gm38005
chr1	10460000	10470000	Cpa6
chr1	10480000	10490000	Cpa6
chr1	10490000	10500000	Cpa6
chr1	10510000	10520000	Cpa6
chr1	10520000	10530000	Cpa6
chr1	10530000	10540000	Cpa6
chr1	10540000	10550000	Cpa6
chr1	10550000	10560000	Cpa6,Gm15604,Gm25253
chr1	10560000	10570000	Cpa6
chr1	10570000	10580000	Cpa6
chr1	10580000	10590000	Cpa6
chr1	10600000	10610000	Cpa6
chr1	10610000	10620000	Cpa6
chr1	10620000	10630000	Cpa6
chr1	10630000	10640000	Cpa6
chr1	10640000	10650000	Cpa6
chr1	10650000	10660000	Cpa6
chr1	10660000	10670000	Cpa6
chr1	10670000	10680000	Cpa6
chr1	10680000	10690000	Cpa6
chr1	10690000	10700000	Cpa6,Gm15603
chr1	10700000	10710000	Cpa6
chr1	10760000	10770000	.
chr1	10770000	10780000	.
chr1	10800000	10810000	Gm5522
chr1	10810000	10820000	.
chr1	11340000	11350000	.
chr1	11350000	11360000	.
chr1	11380000	11390000	.
chr1	11390000	11400000	.
chr1	11430000	11440000	A830018L16Rik
chr1	11480000	11490000	A830018L16Rik
chr1	11500000	11510000	A830018L16Rik
chr1	11510000	11520000	A830018L16Rik
chr1	11520000	11530000	A830018L16Rik
chr1	11530000	11540000	A830018L16Rik
chr1	11540000	11550000	A830018L16Rik
chr1	11550000	11560000	A830018L16Rik
chr1	11560000	11570000	A830018L16Rik
chr1	11590000	11600000	A830018L16Rik
chr1	13670000	13680000	Xkr9
chr1	13680000	13690000	Xkr9
chr1	13690000	13700000	Xkr9
chr1	13700000	13710000	Xkr9
chr1	13710000	13720000	.
chr1	13740000	13750000	.
chr1	13750000	13760000	.
chr1	14580000	14590000	.
chr1	14650000	14660000	.
chr1	14690000	14700000	.
chr1	14740000	14750000	.
chr1	14760000	14770000	Gm9947
chr1	14770000	14780000	Gm9947
chr1	14780000	14790000	Gm37412
chr1	14790000	14800000	Gm37412
chr1	14800000	14810000	.
chr1	14810000	14820000	.
chr1	14820000	14830000	.
chr1	14830000	14840000	Smt3h2-ps4
chr1	14840000	14850000	Smt3h2-ps4
chr1	14850000	14860000	.
chr1	14860000	14870000	Rpl5-ps1
chr1	14870000	14880000	Trpa1
chr1	14880000	14890000	Trpa1
chr1	14890000	14900000	Trpa1
chr1	14900000	14910000	Trpa1
chr1	14910000	14920000	Trpa1
chr1	14920000	14930000	.
chr1	14930000	14940000	.
chr1	14940000	14950000	.
chr1	14950000	14960000	.
chr1	14960000	14970000	.
chr1	14980000	14990000	.
chr1	14990000	15000000	.
chr1	15000000	15010000	.
chr1	15010000	15020000	Gm26345
chr1	15030000	15040000	.
chr1	15040000	15050000	.
chr1	15050000	15060000	.
chr1	15060000	15070000	.
chr1	15070000	15080000	.
chr1	15090000	15100000	.
chr1	15100000	15110000	.
chr1	15110000	15120000	.
chr1	15120000	15130000	.
chr1	15130000	15140000	.
chr1	15140000	15150000	.
chr1	15150000	15160000	.
chr1	15160000	15170000	.
chr1	15170000	15180000	.
chr1	15180000	15190000	.
chr1	15190000	15200000	.
chr1	15200000	15210000	.
chr1	15210000	15220000	.
chr1	15220000	15230000	.
chr1	15230000	15240000	.
chr1	15240000	15250000	.
chr1	15250000	15260000	.
chr1	15270000	15280000	.
chr1	15290000	15300000	Kcnb2
chr1	15300000	15310000	Kcnb2
chr1	15310000	15320000	Kcnb2
chr1	15320000	15330000	Kcnb2
chr1	15330000	15340000	Kcnb2
chr1	15340000	15350000	Kcnb2
chr1	15350000	15360000	Kcnb2
chr1	15360000	15370000	Gm38116,Kcnb2
chr1	15370000	15380000	Kcnb2
chr1	15380000	15390000	Kcnb2
chr1	15390000	15400000	Kcnb2
chr1	15410000	15420000	Kcnb2
chr1	15420000	15430000	Kcnb2
chr1	15430000	15440000	Kcnb2
chr1	15440000	15450000	Kcnb2
chr1	15450000	15460000	Kcnb2
chr1	15460000	15470000	Kcnb2
chr1	15470000	15480000	Kcnb2
chr1	15500000	15510000	Kcnb2
chr1	15510000	15520000	Kcnb2
chr1	15520000	15530000	Kcnb2
chr1	15530000	15540000	Kcnb2
chr1	15540000	15550000	Kcnb2
chr1	15550000	15560000	Gm37138,Kcnb2
chr1	15560000	15570000	Kcnb2
chr1	15570000	15580000	Kcnb2
chr1	15580000	15590000	Kcnb2
chr1	15590000	15600000	Kcnb2
chr1	15650000	15660000	Kcnb2
chr1	15660000	15670000	Kcnb2
chr1	15670000	15680000	Kcnb2
chr1	15680000	15690000	Gm25227,Kcnb2
chr1	15690000	15700000	Kcnb2
chr1	15700000	15710000	Kcnb2
chr1	15710000	15720000	Kcnb2
chr1	15720000	15730000	Kcnb2
chr1	15750000	15760000	Gm25168
chr1	15770000	15780000	.
chr1	15780000	15790000	.
chr1	15920000	15930000	.
chr1	15940000	15950000	.
chr1	15960000	15970000	.
chr1	15970000	15980000	.
chr1	15980000	15990000	.
chr1	15990000	16000000	.
chr1	16000000	16010000	.
chr1	16010000	16020000	.
chr1	16020000	16030000	.
chr1	16040000	16050000	.
chr1	16720000	16730000	.
chr1	16730000	16740000	.
chr1	16750000	16760000	Gm29649
chr1	16760000	16770000	Gm5828
chr1	16770000	16780000	Gm5828
chr1	16780000	16790000	.
chr1	16790000	16800000	.
chr1	16810000	16820000	.
chr1	16820000	16830000	.
chr1	16840000	16850000	.
chr1	16850000	16860000	.
chr1	16860000	16870000	.
chr1	16870000	16880000	.
chr1	16880000	16890000	.
chr1	16900000	16910000	Gm28376
chr1	16910000	16920000	Gm28376
chr1	16920000	16930000	Gm28376
chr1	16930000	16940000	4921511E07Rik,Gm28376
chr1	16960000	16970000	Gm28376,Jph1
chr1	16970000	16980000	Gm28376,Jph1
chr1	16980000	16990000	Gm28376,Jph1
chr1	17020000	17030000	Gm28376,Jph1
chr1	17100000	17110000	.
chr1	17120000	17130000	Gm28783
chr1	17130000	17140000	.
chr1	17170000	17180000	Gm28784
chr1	17180000	17190000	.
chr1	17190000	17200000	.
chr1	17200000	17210000	.
chr1	17210000	17220000	.
chr1	17220000	17230000	.
chr1	17230000	17240000	.
chr1	17240000	17250000	.
chr1	17250000	17260000	Gm28785
chr1	17260000	17270000	.
chr1	17270000	17280000	.
chr1	17280000	17290000	.
chr1	17300000	17310000	.
chr1	17310000	17320000	.
chr1	17320000	17330000	.
chr1	17330000	17340000	.
chr1	17340000	17350000	.
chr1	17350000	17360000	.
chr1	17360000	17370000	.
chr1	17370000	17380000	.
chr1	17390000	17400000	Gm5251,Rbm6-ps1
chr1	17400000	17410000	Rbm6-ps1
chr1	17420000	17430000	Gm6075
chr1	17430000	17440000	.
chr1	17440000	17450000	.
chr1	17450000	17460000	.
chr1	17460000	17470000	.
chr1	17480000	17490000	.
chr1	17490000	17500000	.
chr1	17500000	17510000	.
chr1	17510000	17520000	.
chr1	17520000	17530000	Gm25166
chr1	17530000	17540000	.
chr1	17540000	17550000	.
chr1	17550000	17560000	.
chr1	17560000	17570000	.
chr1	17570000	17580000	.
chr1	17580000	17590000	.
chr1	17590000	17600000	.
chr1	17600000	17610000	Pi15
chr1	17610000	17620000	Gm28154,Pi15
chr1	17620000	17630000	Gm28154,Pi15
chr1	17630000	17640000	Gm28154,Pi15
chr1	17640000	17650000	Gm28154
chr1	17660000	17670000	.
chr1	17670000	17680000	Gm16070
chr1	17690000	17700000	Gm16070
chr1	17710000	17720000	Gm16070
chr1	17730000	17740000	Crispld1
chr1	17740000	17750000	Crispld1,Gm28153
chr1	17750000	17760000	Crispld1,Gm28153
chr1	17760000	17770000	Crispld1,Gm28153
chr1	17770000	17780000	Gm28153
chr1	17780000	17790000	Gm28153
chr1	17790000	17800000	Gm28153
chr1	17800000	17810000	Gm28153
chr1	17810000	17820000	.
chr1	17820000	17830000	.
chr1	17840000	17850000	.
chr1	17850000	17860000	.
chr1	17860000	17870000	.
chr1	17870000	17880000	.
chr1	17880000	17890000	.
chr1	17890000	17900000	.
chr1	17900000	17910000	.
chr1	17910000	17920000	.
chr1	17920000	17930000	.
chr1	17930000	17940000	.
chr1	17940000	17950000	Gm7690
chr1	17970000	17980000	.
chr1	17980000	17990000	.
chr1	17990000	18000000	Gm17969,Gm18775
chr1	18000000	18010000	Gm28755
chr1	18010000	18020000	Gm28755
chr1	18020000	18030000	.
chr1	18030000	18040000	Gm28756
chr1	18040000	18050000	Gm28756
chr1	18060000	18070000	.
chr1	18070000	18080000	.
chr1	18090000	18100000	.
chr1	18110000	18120000	Crisp4
chr1	18120000	18130000	Crisp4
chr1	18130000	18140000	Crisp4
chr1	18140000	18150000	Crisp4
chr1	18150000	18160000	.
chr1	18180000	18190000	.
chr1	18200000	18210000	.
chr1	18210000	18220000	Defb44-ps
chr1	18220000	18230000	Defb44-ps
chr1	18230000	18240000	Defb18
chr1	18240000	18250000	.
chr1	18250000	18260000	Gm15386
chr1	18260000	18270000	Gm15386,Gm17837
chr1	18270000	18280000	.
chr1	18330000	18340000	.
chr1	18800000	18810000	.
chr1	18820000	18830000	.
chr1	18830000	18840000	.
chr1	18850000	18860000	.
chr1	18880000	18890000	.
chr1	18910000	18920000	.
chr1	18920000	18930000	.
chr1	18930000	18940000	.
chr1	18950000	18960000	.
chr1	18960000	18970000	Gm24075
chr1	18980000	18990000	.
chr1	18990000	19000000	.
chr1	19000000	19010000	.
chr1	19020000	19030000	.
chr1	19030000	19040000	Gm28343
chr1	19040000	19050000	.
chr1	19050000	19060000	.
chr1	19060000	19070000	Gm15825,Gm28344
chr1	19070000	19080000	Gm15825
chr1	19080000	19090000	Gm15825
chr1	19120000	19130000	Tfap2d
chr1	19130000	19140000	Tfap2d
chr1	19140000	19150000	Tfap2d
chr1	19150000	19160000	Gm10075,Tfap2d
chr1	19160000	19170000	Tfap2d
chr1	19170000	19180000	.
chr1	19180000	19190000	.
chr1	19190000	19200000	.
chr1	19270000	19280000	.
chr1	19340000	19350000	.
chr1	19520000	19530000	.
chr1	19530000	19540000	.
chr1	20110000	20120000	Pkhd1
chr1	20160000	20170000	Pkhd1
chr1	20250000	20260000	Pkhd1
chr1	20330000	20340000	Pkhd1
chr1	20350000	20360000	4930486I03Rik,Pkhd1
chr1	20360000	20370000	4930486I03Rik,Pkhd1
chr1	20370000	20380000	4930486I03Rik,Pkhd1
chr1	20380000	20390000	4930486I03Rik,Pkhd1
chr1	20390000	20400000	4930486I03Rik,Pkhd1
chr1	20410000	20420000	Pkhd1
chr1	20510000	20520000	Pkhd1
chr1	20520000	20530000	Pkhd1
chr1	20530000	20540000	Pkhd1
chr1	20540000	20550000	Pkhd1
chr1	20550000	20560000	Pkhd1
chr1	20560000	20570000	Pkhd1
chr1	20580000	20590000	Pkhd1
chr1	20590000	20600000	Pkhd1
chr1	20600000	20610000	Pkhd1
chr1	20610000	20620000	Pkhd1
chr1	20620000	20630000	.
chr1	20630000	20640000	.
chr1	20640000	20650000	.
chr1	20650000	20660000	.
chr1	20660000	20670000	.
chr1	20680000	20690000	Gm28653,Mir133b
chr1	20690000	20700000	.
chr1	20710000	20720000	.
chr1	20720000	20730000	.
chr1	20730000	20740000	Il17a
chr1	20740000	20750000	.
chr1	21130000	21140000	.
chr1	21140000	21150000	.
chr1	21170000	21180000	Gm2693
chr1	21180000	21190000	Gm2693
chr1	21190000	21200000	.
chr1	21200000	21210000	.
chr1	21240000	21250000	Gsta3
chr1	21260000	21270000	Gm28836,Gsta3
chr1	21270000	21280000	Gm28836,Gm7094
chr1	21280000	21290000	Gm4956
chr1	21290000	21300000	Gm4956
chr1	21300000	21310000	.
chr1	21310000	21320000	Gm21909
chr1	21320000	21330000	.
chr1	21330000	21340000	.
chr1	21340000	21350000	Khdc1a
chr1	21350000	21360000	Gm16329,Khdc1a
chr1	21360000	21370000	Gm16327,Khdc1c
chr1	21370000	21380000	Gm16533,Gm2709,Khdc1c
chr1	21380000	21390000	Khdc1b
chr1	21390000	21400000	Gm16328,Kcnq5
chr1	21420000	21430000	Kcnq5
chr1	21440000	21450000	Kcnq5
chr1	21470000	21480000	Kcnq5
chr1	21480000	21490000	Kcnq5
chr1	21490000	21500000	Kcnq5
chr1	21500000	21510000	Kcnq5
chr1	21510000	21520000	Gm7658,Kcnq5
chr1	21520000	21530000	Kcnq5
chr1	21530000	21540000	Kcnq5
chr1	21540000	21550000	Kcnq5
chr1	21550000	21560000	Kcnq5
chr1	21560000	21570000	Kcnq5
chr1	21570000	21580000	Kcnq5
chr1	21600000	21610000	Kcnq5
chr1	21610000	21620000	Kcnq5
chr1	21620000	21630000	Kcnq5
chr1	21630000	21640000	Kcnq5
chr1	21670000	21680000	Kcnq5
chr1	21680000	21690000	Kcnq5
chr1	21710000	21720000	Kcnq5
chr1	21720000	21730000	Kcnq5
chr1	21770000	21780000	Kcnq5
chr1	21890000	21900000	Kcnq5
chr1	21900000	21910000	Kcnq5
chr1	21920000	21930000	Kcnq5
chr1	21930000	21940000	Kcnq5
chr1	21940000	21950000	Kcnq5
chr1	21950000	21960000	Gm26580,Kcnq5
chr1	21970000	21980000	.
chr1	21980000	21990000	.
chr1	22000000	22010000	.
chr1	22010000	22020000	.
chr1	22020000	22030000	.
chr1	22030000	22040000	Gm5696
chr1	22040000	22050000	.
chr1	22050000	22060000	.
chr1	22060000	22070000	.
chr1	22070000	22080000	.
chr1	22080000	22090000	.
chr1	22090000	22100000	.
chr1	22100000	22110000	.
chr1	22110000	22120000	.
chr1	22120000	22130000	.
chr1	22130000	22140000	.
chr1	22140000	22150000	.
chr1	22160000	22170000	.
chr1	22170000	22180000	.
chr1	22180000	22190000	.
chr1	22190000	22200000	.
chr1	22200000	22210000	.
chr1	22210000	22220000	.
chr1	22220000	22230000	.
chr1	22240000	22250000	.
chr1	22250000	22260000	.
chr1	22410000	22420000	Rims1
chr1	22490000	22500000	Rims1
chr1	22520000	22530000	Rims1
chr1	22550000	22560000	Rims1
chr1	22580000	22590000	Rims1
chr1	22670000	22680000	Rims1
chr1	22740000	22750000	Gm26866,Rims1
chr1	22770000	22780000	Rims1
chr1	22780000	22790000	Rims1
chr1	22810000	22820000	.
chr1	22820000	22830000	.
chr1	22830000	22840000	.
chr1	22840000	22850000	.
chr1	22850000	22860000	.
chr1	22860000	22870000	.
chr1	22870000	22880000	.
chr1	22880000	22890000	.
chr1	22890000	22900000	.
chr1	22900000	22910000	.
chr1	22910000	22920000	.
chr1	22920000	22930000	.
chr1	22930000	22940000	.
chr1	22940000	22950000	.
chr1	22950000	22960000	.
chr1	22960000	22970000	.
chr1	22970000	22980000	.
chr1	22980000	22990000	Gm7761
chr1	22990000	23000000	.
chr1	23000000	23010000	.
chr1	23010000	23020000	.
chr1	23020000	23030000	.
chr1	23030000	23040000	.
chr1	23040000	23050000	Gm29506
chr1	23050000	23060000	Gm29506
chr1	23060000	23070000	Gm29506
chr1	23070000	23080000	Gm29506
chr1	23080000	23090000	Gm29506
chr1	23090000	23100000	Gm29506
chr1	23120000	23130000	Gm29506
chr1	23150000	23160000	Gm29506
chr1	23170000	23180000	Gm29506
chr1	23180000	23190000	Gm29506
chr1	23190000	23200000	Gm29506
chr1	23230000	23240000	Gm29506
chr1	23400000	23410000	.
chr1	23410000	23420000	.
chr1	23420000	23430000	.
chr1	23430000	23440000	.
chr1	23500000	23510000	.
chr1	23600000	23610000	.
chr1	24350000	24360000	Col19a1
chr1	24380000	24390000	Col19a1
chr1	24390000	24400000	Col19a1
chr1	24400000	24410000	Col19a1
chr1	24410000	24420000	Col19a1
chr1	24420000	24430000	Col19a1
chr1	24430000	24440000	Col19a1
chr1	24470000	24480000	Col19a1
chr1	24480000	24490000	Col19a1
chr1	24500000	24510000	Col19a1
chr1	24510000	24520000	Col19a1
chr1	24520000	24530000	Col19a1
chr1	24530000	24540000	Col19a1
chr1	24570000	24580000	Col19a1
chr1	24580000	24590000	Col19a1
chr1	24590000	24600000	Tubb4b-ps2
chr1	24600000	24610000	.
chr1	24620000	24630000	.
chr1	24650000	24660000	.
chr1	24660000	24670000	.
chr1	25920000	25930000	.
chr1	25950000	25960000	.
chr1	25980000	25990000	.
chr1	25990000	26000000	Gm18443
chr1	26000000	26010000	.
chr1	26010000	26020000	.
chr1	26020000	26030000	.
chr1	26030000	26040000	.
chr1	26040000	26050000	.
chr1	26050000	26060000	.
chr1	26060000	26070000	.
chr1	26070000	26080000	.
chr1	26080000	26090000	.
chr1	26090000	26100000	.
chr1	26100000	26110000	.
chr1	26110000	26120000	.
chr1	26120000	26130000	.
chr1	26130000	26140000	.
chr1	26140000	26150000	.
chr1	26150000	26160000	.
chr1	26160000	26170000	.
chr1	26170000	26180000	.
chr1	26180000	26190000	.
chr1	26190000	26200000	.
chr1	26200000	26210000	.
chr1	26240000	26250000	.
chr1	26250000	26260000	.
chr1	26260000	26270000	.
chr1	26290000	26300000	.
chr1	26300000	26310000	.
chr1	26310000	26320000	.
chr1	26320000	26330000	.
chr1	26330000	26340000	.
chr1	26360000	26370000	.
chr1	26370000	26380000	.
chr1	26390000	26400000	.
chr1	26400000	26410000	.
chr1	26440000	26450000	.
chr1	26450000	26460000	.
chr1	26460000	26470000	Gm19123
chr1	26480000	26490000	.
chr1	26490000	26500000	.
chr1	26510000	26520000	.
chr1	26520000	26530000	.
chr1	26530000	26540000	.
chr1	26540000	26550000	.
chr1	26550000	26560000	.
chr1	26560000	26570000	Gm24064
chr1	26570000	26580000	.
chr1	26590000	26600000	.
chr1	26600000	26610000	.
chr1	26620000	26630000	.
chr1	26640000	26650000	.
chr1	26650000	26660000	.
chr1	26660000	26670000	.
chr1	26670000	26680000	.
chr1	26680000	26690000	4931408C20Rik
chr1	26690000	26700000	.
chr1	26700000	26710000	.
chr1	26710000	26720000	.
chr1	26720000	26730000	.
chr1	26730000	26740000	.
chr1	26740000	26750000	.
chr1	26750000	26760000	.
chr1	26760000	26770000	.
chr1	26770000	26780000	.
chr1	26780000	26790000	.
chr1	26790000	26800000	.
chr1	26800000	26810000	.
chr1	26810000	26820000	.
chr1	26820000	26830000	.
chr1	26830000	26840000	.
chr1	26840000	26850000	.
chr1	26850000	26860000	.
chr1	26860000	26870000	.
chr1	26870000	26880000	.
chr1	26880000	26890000	.
chr1	26890000	26900000	.
chr1	26900000	26910000	.
chr1	26910000	26920000	.
chr1	26920000	26930000	.
chr1	26930000	26940000	.
chr1	26940000	26950000	.
chr1	26950000	26960000	n-R5s209
chr1	26960000	26970000	.
chr1	26970000	26980000	.
chr1	26980000	26990000	.
chr1	26990000	27000000	.
chr1	27000000	27010000	.
chr1	27010000	27020000	.
chr1	27020000	27030000	.
chr1	27030000	27040000	.
chr1	27040000	27050000	.
chr1	27050000	27060000	.
chr1	27060000	27070000	.
chr1	27070000	27080000	.
chr1	27080000	27090000	.
chr1	27090000	27100000	.
chr1	27100000	27110000	.
chr1	27110000	27120000	.
chr1	27120000	27130000	.
chr1	27130000	27140000	.
chr1	27140000	27150000	.
chr1	27150000	27160000	.
chr1	27160000	27170000	.
chr1	27170000	27180000	.
chr1	27200000	27210000	.
chr1	27210000	27220000	.
chr1	27220000	27230000	.
chr1	27230000	27240000	.
chr1	27240000	27250000	.
chr1	27250000	27260000	.
chr1	27260000	27270000	.
chr1	27270000	27280000	.
chr1	27280000	27290000	.
chr1	27290000	27300000	.
chr1	27300000	27310000	.
chr1	27310000	27320000	.
chr1	27320000	27330000	.
chr1	27330000	27340000	Gm19641
chr1	27340000	27350000	.
chr1	27350000	27360000	.
chr1	27360000	27370000	.
chr1	27370000	27380000	.
chr1	27380000	27390000	.
chr1	27390000	27400000	.
chr1	27400000	27410000	.
chr1	27410000	27420000	.
chr1	27420000	27430000	.
chr1	27430000	27440000	.
chr1	27440000	27450000	.
chr1	27450000	27460000	.
chr1	27460000	27470000	.
chr1	27470000	27480000	.
chr1	27480000	27490000	.
chr1	27490000	27500000	.
chr1	27500000	27510000	.
chr1	27510000	27520000	.
chr1	27520000	27530000	.
chr1	27530000	27540000	.
chr1	27540000	27550000	.
chr1	27550000	27560000	.
chr1	27560000	27570000	.
chr1	27570000	27580000	.
chr1	27580000	27590000	.
chr1	27590000	27600000	.
chr1	27600000	27610000	.
chr1	27610000	27620000	.
chr1	27620000	27630000	.
chr1	27630000	27640000	.
chr1	27640000	27650000	.
chr1	27650000	27660000	.
chr1	27660000	27670000	.
chr1	27670000	27680000	.
chr1	27680000	27690000	.
chr1	27690000	27700000	.
chr1	27700000	27710000	.
chr1	27710000	27720000	.
chr1	27720000	27730000	.
chr1	27740000	27750000	.
chr1	27760000	27770000	.
chr1	27770000	27780000	.
chr1	27780000	27790000	.
chr1	27790000	27800000	.
chr1	27800000	27810000	.
chr1	27810000	27820000	.
chr1	27820000	27830000	.
chr1	27830000	27840000	.
chr1	27840000	27850000	.
chr1	27850000	27860000	.
chr1	27860000	27870000	.
chr1	27870000	27880000	.
chr1	27880000	27890000	Gm5524
chr1	27890000	27900000	Gm5524
chr1	27900000	27910000	Gm18776,Gm5524
chr1	27910000	27920000	.
chr1	27920000	27930000	.
chr1	27930000	27940000	.
chr1	27940000	27950000	.
chr1	27950000	27960000	.
chr1	27960000	27970000	.
chr1	27970000	27980000	.
chr1	27980000	27990000	Gm19028
chr1	27990000	28000000	Gm19028
chr1	28000000	28010000	.
chr1	28010000	28020000	.
chr1	28020000	28030000	.
chr1	28030000	28040000	.
chr1	28040000	28050000	.
chr1	28050000	28060000	.
chr1	28060000	28070000	.
chr1	28070000	28080000	.
chr1	28080000	28090000	.
chr1	28090000	28100000	.
chr1	28100000	28110000	.
chr1	28110000	28120000	.
chr1	28120000	28130000	.
chr1	28130000	28140000	.
chr1	28140000	28150000	.
chr1	28150000	28160000	.
chr1	28160000	28170000	.
chr1	28170000	28180000	.
chr1	28180000	28190000	.
chr1	28190000	28200000	.
chr1	28200000	28210000	.
chr1	28210000	28220000	.
chr1	28220000	28230000	.
chr1	28230000	28240000	.
chr1	28240000	28250000	.
chr1	28250000	28260000	.
chr1	28260000	28270000	.
chr1	28270000	28280000	.
chr1	28280000	28290000	.
chr1	28290000	28300000	.
chr1	28300000	28310000	.
chr1	28310000	28320000	.
chr1	28320000	28330000	.
chr1	28330000	28340000	.
chr1	28340000	28350000	.
chr1	28350000	28360000	.
chr1	28360000	28370000	.
chr1	28370000	28380000	.
chr1	28380000	28390000	.
chr1	28390000	28400000	.
chr1	28400000	28410000	.
chr1	28410000	28420000	.
chr1	28420000	28430000	.
chr1	28430000	28440000	.
chr1	28440000	28450000	.
chr1	28460000	28470000	.
chr1	28470000	28480000	.
chr1	28480000	28490000	.
chr1	28490000	28500000	.
chr1	28500000	28510000	.
chr1	28510000	28520000	.
chr1	28520000	28530000	.
chr1	28530000	28540000	.
chr1	28540000	28550000	.
chr1	28550000	28560000	.
chr1	28560000	28570000	Gm38089
chr1	28570000	28580000	Gm38089
chr1	28580000	28590000	Gm7846
chr1	28590000	28600000	.
chr1	28600000	28610000	.
chr1	28610000	28620000	.
chr1	28620000	28630000	.
chr1	28630000	28640000	.
chr1	28640000	28650000	.
chr1	28650000	28660000	.
chr1	28660000	28670000	.
chr1	28670000	28680000	.
chr1	28680000	28690000	.
chr1	28690000	28700000	.
chr1	28700000	28710000	.
chr1	28710000	28720000	.
chr1	28720000	28730000	.
chr1	28730000	28740000	.
chr1	28740000	28750000	.
chr1	28750000	28760000	.
chr1	28760000	28770000	.
chr1	28770000	28780000	Gm597
chr1	28780000	28790000	Gm597
chr1	28790000	28800000	.
chr1	28800000	28810000	Gm5697
chr1	28810000	28820000	.
chr1	28820000	28830000	.
chr1	28830000	28840000	.
chr1	28840000	28850000	.
chr1	28850000	28860000	.
chr1	28860000	28870000	.
chr1	28870000	28880000	.
chr1	28880000	28890000	.
chr1	28890000	28900000	.
chr1	28900000	28910000	.
chr1	28910000	28920000	.
chr1	28920000	28930000	.
chr1	28930000	28940000	Gm6462
chr1	28940000	28950000	.
chr1	28950000	28960000	.
chr1	28960000	28970000	.
chr1	28970000	28980000	.
chr1	28980000	28990000	.
chr1	28990000	29000000	.
chr1	29000000	29010000	.
chr1	29010000	29020000	.
chr1	29020000	29030000	.
chr1	29030000	29040000	.
chr1	29040000	29050000	.
chr1	29050000	29060000	.
chr1	29060000	29070000	.
chr1	29070000	29080000	.
chr1	29080000	29090000	.
chr1	29090000	29100000	.
chr1	29100000	29110000	.
chr1	29110000	29120000	.
chr1	29120000	29130000	.
chr1	29130000	29140000	.
chr1	29140000	29150000	.
chr1	29150000	29160000	.
chr1	29160000	29170000	.
chr1	29170000	29180000	.
chr1	29180000	29190000	.
chr1	29190000	29200000	.
chr1	29200000	29210000	.
chr1	29210000	29220000	Gm18033
chr1	29220000	29230000	Gm18033
chr1	29230000	29240000	.
chr1	29240000	29250000	.
chr1	29250000	29260000	.
chr1	29260000	29270000	.
chr1	29270000	29280000	.
chr1	29280000	29290000	Gm25586
chr1	29290000	29300000	.
chr1	29300000	29310000	Gm22679
chr1	29310000	29320000	.
chr1	29320000	29330000	.
chr1	29330000	29340000	.
chr1	29340000	29350000	.
chr1	29350000	29360000	.
chr1	29360000	29370000	Gm23785
chr1	29370000	29380000	.
chr1	29380000	29390000	.
chr1	29390000	29400000	.
chr1	29400000	29410000	.
chr1	29410000	29420000	.
chr1	29420000	29430000	Mir6342
chr1	29430000	29440000	.
chr1	29440000	29450000	.
chr1	29450000	29460000	.
chr1	29460000	29470000	.
chr1	29470000	29480000	.
chr1	29480000	29490000	Gm5525
chr1	29490000	29500000	.
chr1	29500000	29510000	.
chr1	29510000	29520000	.
chr1	29520000	29530000	.
chr1	29530000	29540000	.
chr1	29540000	29550000	.
chr1	29550000	29560000	.
chr1	29560000	29570000	.
chr1	29570000	29580000	.
chr1	29580000	29590000	.
chr1	29590000	29600000	.
chr1	29600000	29610000	.
chr1	29610000	29620000	.
chr1	29620000	29630000	.
chr1	29630000	29640000	.
chr1	29650000	29660000	.
chr1	29660000	29670000	.
chr1	29670000	29680000	.
chr1	29680000	29690000	.
chr1	29690000	29700000	.
chr1	29710000	29720000	.
chr1	29720000	29730000	.
chr1	29730000	29740000	.
chr1	29740000	29750000	.
chr1	29750000	29760000	.
chr1	29760000	29770000	.
chr1	29770000	29780000	.
chr1	29780000	29790000	.
chr1	29790000	29800000	.
chr1	29800000	29810000	.
chr1	29810000	29820000	.
chr1	29820000	29830000	.
chr1	29830000	29840000	.
chr1	29840000	29850000	.
chr1	29850000	29860000	.
chr1	29860000	29870000	.
chr1	29870000	29880000	.
chr1	29880000	29890000	.
chr1	29890000	29900000	.
chr1	29900000	29910000	.
chr1	29910000	29920000	.
chr1	29920000	29930000	.
chr1	29930000	29940000	Gm7858
chr1	29950000	29960000	.
chr1	29960000	29970000	.
chr1	29970000	29980000	.
chr1	29980000	29990000	Gm23771
chr1	29990000	30000000	.
chr1	30000000	30010000	.
chr1	30010000	30020000	.
chr1	30020000	30030000	.
chr1	30030000	30040000	.
chr1	30040000	30050000	.
chr1	30050000	30060000	.
chr1	30060000	30070000	.
chr1	30070000	30080000	.
chr1	30080000	30090000	.
chr1	30090000	30100000	.
chr1	30100000	30110000	.
chr1	30110000	30120000	.
chr1	30120000	30130000	.
chr1	30130000	30140000	.
chr1	30140000	30150000	.
chr1	30150000	30160000	.
chr1	30160000	30170000	.
chr1	30170000	30180000	.
chr1	30180000	30190000	.
chr1	30190000	30200000	.
chr1	30200000	30210000	.
chr1	30210000	30220000	.
chr1	30220000	30230000	.
chr1	30230000	30240000	.
chr1	30240000	30250000	.
chr1	30250000	30260000	.
chr1	30270000	30280000	.
chr1	30280000	30290000	.
chr1	30290000	30300000	.
chr1	30310000	30320000	.
chr1	30320000	30330000	.
chr1	30340000	30350000	.
chr1	30350000	30360000	.
chr1	30360000	30370000	.
chr1	30380000	30390000	.
chr1	30390000	30400000	.
chr1	30400000	30410000	.
chr1	30410000	30420000	.
chr1	30420000	30430000	.
chr1	30430000	30440000	.
chr1	30440000	30450000	.
chr1	30450000	30460000	.
chr1	30460000	30470000	.
chr1	30470000	30480000	.
chr1	30480000	30490000	.
chr1	30490000	30500000	.
chr1	30500000	30510000	.
chr1	30510000	30520000	.
chr1	30520000	30530000	.
chr1	30530000	30540000	.
chr1	30540000	30550000	.
chr1	30550000	30560000	.
chr1	30560000	30570000	.
chr1	30570000	30580000	.
chr1	30580000	30590000	.
chr1	30590000	30600000	.
chr1	30600000	30610000	.
chr1	30610000	30620000	.
chr1	30620000	30630000	.
chr1	30650000	30660000	.
chr1	30670000	30680000	.
chr1	30680000	30690000	.
chr1	30690000	30700000	.
chr1	30700000	30710000	.
chr1	30710000	30720000	Gm9898
chr1	30740000	30750000	.
chr1	30750000	30760000	.
chr1	30880000	30890000	.
chr1	30900000	30910000	.
chr1	30910000	30920000	.
chr1	30960000	30970000	.
chr1	30970000	30980000	Gm5698
chr1	30980000	30990000	Gm9458
chr1	30990000	31000000	Gm5699
chr1	31000000	31010000	.
chr1	31010000	31020000	Gm29669
chr1	31020000	31030000	Gm29669
chr1	31030000	31040000	Gm29669
chr1	31040000	31050000	Gm28644,Gm29669
chr1	31050000	31060000	Gm29669
chr1	31060000	31070000	Gm29669
chr1	31080000	31090000	Gm29669
chr1	31090000	31100000	Gm29669
chr1	31100000	31110000	.
chr1	31110000	31120000	.
chr1	31120000	31130000	Gm27362
chr1	31130000	31140000	4931428L18Rik,Gm29128
chr1	31140000	31150000	4931428L18Rik,Gm29128
chr1	31150000	31160000	4931428L18Rik,Gm29128
chr1	31160000	31170000	4931428L18Rik,Gm7893
chr1	31170000	31180000	4931428L18Rik,Lgsn
chr1	31180000	31190000	4931428L18Rik,Lgsn
chr1	31190000	31200000	4931428L18Rik,Lgsn
chr1	31200000	31210000	4931428L18Rik,Lgsn
chr1	31210000	31220000	4931428L18Rik
chr1	31220000	31230000	4931428L18Rik,Pih1d3
chr1	31230000	31240000	.
chr1	31240000	31250000	.
chr1	31250000	31260000	Gm26145
chr1	31260000	31270000	Gm4850
chr1	31270000	31280000	Gm28645
chr1	31280000	31290000	Gm6489
chr1	31300000	31310000	.
chr1	31310000	31320000	.
chr1	31320000	31330000	.
chr1	31330000	31340000	.
chr1	31340000	31350000	.
chr1	31350000	31360000	.
chr1	31360000	31370000	.
chr1	31370000	31380000	.
chr1	31380000	31390000	.
chr1	31390000	31400000	.
chr1	31400000	31410000	.
chr1	31420000	31430000	.
chr1	31430000	31440000	.
chr1	31440000	31450000	.
chr1	31450000	31460000	.
chr1	31460000	31470000	.
chr1	31470000	31480000	.
chr1	31480000	31490000	.
chr1	31490000	31500000	.
chr1	31500000	31510000	.
chr1	31510000	31520000	.
chr1	31520000	31530000	.
chr1	31530000	31540000	.
chr1	31540000	31550000	.
chr1	31550000	31560000	Gm10307
chr1	31560000	31570000	Gm10307
chr1	31570000	31580000	.
chr1	31580000	31590000	.
chr1	31590000	31600000	.
chr1	31600000	31610000	.
chr1	31610000	31620000	Gm19680
chr1	31620000	31630000	.
chr1	31630000	31640000	.
chr1	31640000	31650000	.
chr1	31650000	31660000	Gm23032
chr1	31660000	31670000	.
chr1	31670000	31680000	.
chr1	31680000	31690000	.
chr1	31700000	31710000	.
chr1	31710000	31720000	.
chr1	31720000	31730000	.
chr1	31730000	31740000	Gm7910
chr1	31740000	31750000	.
chr1	31750000	31760000	.
chr1	31760000	31770000	.
chr1	31770000	31780000	.
chr1	31780000	31790000	.
chr1	31790000	31800000	.
chr1	31800000	31810000	.
chr1	31810000	31820000	.
chr1	31820000	31830000	.
chr1	31830000	31840000	.
chr1	31840000	31850000	.
chr1	31850000	31860000	.
chr1	31860000	31870000	.
chr1	31870000	31880000	.
chr1	31880000	31890000	.
chr1	31890000	31900000	.
chr1	31900000	31910000	.
chr1	31910000	31920000	.
chr1	31920000	31930000	.
chr1	31930000	31940000	.
chr1	31940000	31950000	.
chr1	31950000	31960000	.
chr1	31960000	31970000	.
chr1	31970000	31980000	.
chr1	31980000	31990000	.
chr1	31990000	32000000	.
chr1	32000000	32010000	.
chr1	32010000	32020000	.
chr1	32020000	32030000	.
chr1	32030000	32040000	.
chr1	32040000	32050000	.
chr1	32050000	32060000	.
chr1	32070000	32080000	.
chr1	32080000	32090000	.
chr1	32090000	32100000	.
chr1	32100000	32110000	.
chr1	32110000	32120000	.
chr1	32120000	32130000	.
chr1	32130000	32140000	.
chr1	32140000	32150000	.
chr1	32150000	32160000	.
chr1	32160000	32170000	.
chr1	32320000	32330000	Khdrbs2
chr1	32350000	32360000	Khdrbs2
chr1	32380000	32390000	Khdrbs2
chr1	32390000	32400000	Khdrbs2
chr1	32420000	32430000	Khdrbs2
chr1	32450000	32460000	Khdrbs2
chr1	32490000	32500000	Gm37911,Khdrbs2
chr1	32510000	32520000	Gm9839,Khdrbs2
chr1	32520000	32530000	Gm9839,Khdrbs2
chr1	32530000	32540000	Gm37792,Khdrbs2
chr1	32540000	32550000	Gm37792,Gm5415,Khdrbs2
chr1	32570000	32580000	Khdrbs2
chr1	32590000	32600000	Khdrbs2
chr1	32600000	32610000	Khdrbs2
chr1	32610000	32620000	Khdrbs2
chr1	32720000	32730000	Gm23024
chr1	32760000	32770000	.
chr1	32770000	32780000	.
chr1	32780000	32790000	.
chr1	32930000	32940000	.
chr1	32950000	32960000	.
chr1	32960000	32970000	Gm37151
chr1	32990000	33000000	.
chr1	34610000	34620000	Gm29730,Gm36984
chr1	34950000	34960000	.
chr1	35030000	35040000	.
chr1	37570000	37580000	.
chr1	37580000	37590000	.
chr1	37640000	37650000	2010300C02Rik
chr1	37920000	37930000	.
chr1	39110000	39120000	.
chr1	39140000	39150000	.
chr1	40090000	40100000	Gm37347,Il1r2
chr1	40100000	40110000	Il1r2
chr1	40120000	40130000	Il1r2
chr1	40130000	40140000	.
chr1	40140000	40150000	.
chr1	40150000	40160000	.
chr1	40160000	40170000	.
chr1	40170000	40180000	.
chr1	40180000	40190000	.
chr1	40200000	40210000	.
chr1	40210000	40220000	.
chr1	40220000	40230000	Il1r1
chr1	40230000	40240000	Gm38070,Il1r1
chr1	40240000	40250000	Gm38070,Il1r1
chr1	40250000	40260000	Il1r1
chr1	40270000	40280000	Il1r1
chr1	40280000	40290000	Il1r1
chr1	40290000	40300000	Il1r1
chr1	40310000	40320000	Il1r1
chr1	40320000	40330000	Il1rl2
chr1	40330000	40340000	Il1rl2
chr1	40340000	40350000	Il1rl2
chr1	40350000	40360000	Gm17970,Il1rl2
chr1	40370000	40380000	.
chr1	40380000	40390000	.
chr1	40390000	40400000	.
chr1	40400000	40410000	.
chr1	40410000	40420000	.
chr1	40420000	40430000	Il1rl1
chr1	40430000	40440000	Il1rl1
chr1	40440000	40450000	Il1rl1
chr1	40450000	40460000	Il1rl1
chr1	40460000	40470000	Il18r1,Il1rl1
chr1	40470000	40480000	Il18r1
chr1	40480000	40490000	Il18r1
chr1	40490000	40500000	Il18r1
chr1	40500000	40510000	Il18r1
chr1	40520000	40530000	Il18rap
chr1	40530000	40540000	Il18rap
chr1	40540000	40550000	Il18rap
chr1	40550000	40560000	Il18rap
chr1	40560000	40570000	.
chr1	40570000	40580000	Gm35801
chr1	40580000	40590000	Gm35801,Gm37435,Slc9a4
chr1	40590000	40600000	Slc9a4
chr1	40600000	40610000	Slc9a4
chr1	40610000	40620000	Slc9a4
chr1	40620000	40630000	Slc9a4
chr1	40630000	40640000	Slc9a4
chr1	40640000	40650000	.
chr1	40650000	40660000	.
chr1	40660000	40670000	.
chr1	40670000	40680000	.
chr1	40680000	40690000	Slc9a2
chr1	40710000	40720000	Slc9a2
chr1	40720000	40730000	Slc9a2
chr1	40730000	40740000	Slc9a2
chr1	40740000	40750000	Slc9a2
chr1	40750000	40760000	Slc9a2
chr1	43200000	43210000	.
chr1	43210000	43220000	.
chr1	43220000	43230000	.
chr1	43230000	43240000	.
chr1	43270000	43280000	Gm29040,Gm29610
chr1	43650000	43660000	.
chr1	43830000	43840000	.
chr1	43860000	43870000	.
chr1	43870000	43880000	.
chr1	43910000	43920000	Gm24180
chr1	43920000	43930000	.
chr1	44020000	44030000	Mettl21c
chr1	44050000	44060000	Gm8251
chr1	44060000	44070000	Gm8251
chr1	44210000	44220000	Gm15833,Mettl21e
chr1	44220000	44230000	.
chr1	44230000	44240000	.
chr1	44240000	44250000	.
chr1	44250000	44260000	.
chr1	44260000	44270000	.
chr1	44300000	44310000	.
chr1	44310000	44320000	.
chr1	44320000	44330000	.
chr1	44330000	44340000	Gm5700
chr1	44340000	44350000	.
chr1	44350000	44360000	.
chr1	44390000	44400000	Gm28893
chr1	44400000	44410000	.
chr1	44410000	44420000	.
chr1	44420000	44430000	.
chr1	44430000	44440000	.
chr1	44440000	44450000	.
chr1	44450000	44460000	.
chr1	44460000	44470000	Txn-ps1
chr1	44490000	44500000	.
chr1	44530000	44540000	.
chr1	44700000	44710000	Gulp1
chr1	44760000	44770000	Gulp1
chr1	44790000	44800000	Gulp1
chr1	44800000	44810000	.
chr1	44810000	44820000	.
chr1	44830000	44840000	Gm3489
chr1	44840000	44850000	.
chr1	44850000	44860000	.
chr1	44860000	44870000	.
chr1	44870000	44880000	Gm19480
chr1	44880000	44890000	.
chr1	44890000	44900000	.
chr1	44910000	44920000	.
chr1	44920000	44930000	Gm3496
chr1	44930000	44940000	.
chr1	44940000	44950000	.
chr1	44950000	44960000	.
chr1	44970000	44980000	.
chr1	44980000	44990000	.
chr1	44990000	45000000	.
chr1	45000000	45010000	.
chr1	45010000	45020000	.
chr1	45020000	45030000	.
chr1	45030000	45040000	.
chr1	45040000	45050000	.
chr1	45050000	45060000	.
chr1	45060000	45070000	.
chr1	45070000	45080000	.
chr1	45080000	45090000	.
chr1	45090000	45100000	.
chr1	45100000	45110000	.
chr1	45110000	45120000	.
chr1	45120000	45130000	.
chr1	45130000	45140000	.
chr1	45140000	45150000	.
chr1	45150000	45160000	.
chr1	45180000	45190000	.
chr1	45190000	45200000	.
chr1	45210000	45220000	.
chr1	45220000	45230000	.
chr1	45240000	45250000	.
chr1	45250000	45260000	.
chr1	45260000	45270000	.
chr1	45270000	45280000	.
chr1	45280000	45290000	.
chr1	45290000	45300000	.
chr1	45300000	45310000	.
chr1	45310000	45320000	AC125167.1,Col3a1
chr1	45320000	45330000	Col3a1
chr1	45330000	45340000	Col3a1
chr1	45340000	45350000	Col3a1
chr1	45350000	45360000	.
chr1	45360000	45370000	.
chr1	45390000	45400000	Col5a2
chr1	45400000	45410000	Col5a2
chr1	45410000	45420000	Col5a2
chr1	45450000	45460000	Col5a2
chr1	45460000	45470000	Col5a2
chr1	45510000	45520000	Gm7063,Gm8296
chr1	45520000	45530000	Gm7063
chr1	45530000	45540000	.
chr1	45540000	45550000	.
chr1	45560000	45570000	.
chr1	45570000	45580000	.
chr1	45580000	45590000	.
chr1	45590000	45600000	.
chr1	45600000	45610000	Gm8304
chr1	45610000	45620000	.
chr1	45620000	45630000	.
chr1	45630000	45640000	.
chr1	45640000	45650000	.
chr1	45660000	45670000	.
chr1	45670000	45680000	.
chr1	45680000	45690000	Gm23216
chr1	45690000	45700000	.
chr1	45700000	45710000	.
chr1	45710000	45720000	.
chr1	45720000	45730000	.
chr1	45750000	45760000	.
chr1	45760000	45770000	Gm8307
chr1	45770000	45780000	Gm23984
chr1	45780000	45790000	.
chr1	45830000	45840000	Gm28906
chr1	45840000	45850000	.
chr1	45850000	45860000	Gm5526
chr1	45860000	45870000	.
chr1	45870000	45880000	.
chr1	45880000	45890000	Gm5269
chr1	45890000	45900000	Gm5269
chr1	45910000	45920000	Slc40a1
chr1	45920000	45930000	Slc40a1
chr1	45930000	45940000	.
chr1	45940000	45950000	.
chr1	45950000	45960000	.
chr1	45960000	45970000	.
chr1	45970000	45980000	Gm9496
chr1	45980000	45990000	Rpl23a-ps1
chr1	45990000	46000000	.
chr1	46000000	46010000	.
chr1	46010000	46020000	Gm3852
chr1	46020000	46030000	Stk-ps2
chr1	46030000	46040000	Stk-ps2
chr1	46040000	46050000	.
chr1	46050000	46060000	Gm18849
chr1	46080000	46090000	Dnah7b
chr1	46100000	46110000	Dnah7b
chr1	46120000	46130000	Dnah7b
chr1	46130000	46140000	Dnah7b
chr1	46140000	46150000	Dnah7b
chr1	46150000	46160000	Dnah7b
chr1	46160000	46170000	Dnah7b
chr1	46170000	46180000	Dnah7b
chr1	46180000	46190000	Dnah7b
chr1	46200000	46210000	Dnah7b
chr1	46210000	46220000	Dnah7b
chr1	46220000	46230000	Dnah7b
chr1	46230000	46240000	Dnah7b
chr1	46240000	46250000	Dnah7b
chr1	46250000	46260000	Dnah7b
chr1	46260000	46270000	Dnah7b
chr1	46270000	46280000	Dnah7b
chr1	46280000	46290000	Dnah7b
chr1	46290000	46300000	Dnah7b
chr1	46300000	46310000	Dnah7b
chr1	46320000	46330000	Dnah7b
chr1	46330000	46340000	Dnah7b
chr1	46350000	46360000	Dnah7b
chr1	46360000	46370000	Dnah7b
chr1	46370000	46380000	Dnah7b,n-R5s211
chr1	46390000	46400000	.
chr1	46400000	46410000	.
chr1	46430000	46440000	Dnah7c
chr1	46450000	46460000	Dnah7c
chr1	46460000	46470000	Dnah7c
chr1	46470000	46480000	Dnah7c
chr1	46480000	46490000	Dnah7c
chr1	46500000	46510000	Dnah7c
chr1	46510000	46520000	Dnah7c
chr1	46520000	46530000	Dnah7c
chr1	46530000	46540000	Dnah7c
chr1	46570000	46580000	Dnah7c
chr1	46600000	46610000	Dnah7c
chr1	46650000	46660000	Dnah7c
chr1	46660000	46670000	Dnah7c
chr1	46680000	46690000	Dnah7c
chr1	46710000	46720000	Dnah7c
chr1	47570000	47580000	.
chr1	47720000	47730000	.
chr1	47890000	47900000	.
chr1	47980000	47990000	.
chr1	48010000	48020000	.
chr1	48040000	48050000	.
chr1	48050000	48060000	.
chr1	48060000	48070000	.
chr1	48070000	48080000	.
chr1	48100000	48110000	.
chr1	48130000	48140000	.
chr1	48140000	48150000	.
chr1	48150000	48160000	.
chr1	48160000	48170000	.
chr1	48180000	48190000	.
chr1	48200000	48210000	.
chr1	48210000	48220000	.
chr1	48230000	48240000	.
chr1	48240000	48250000	.
chr1	48250000	48260000	.
chr1	48260000	48270000	.
chr1	48270000	48280000	.
chr1	48290000	48300000	.
chr1	48300000	48310000	.
chr1	48310000	48320000	Gm5974
chr1	48330000	48340000	.
chr1	48340000	48350000	.
chr1	48370000	48380000	.
chr1	48380000	48390000	.
chr1	48390000	48400000	.
chr1	48400000	48410000	.
chr1	48410000	48420000	.
chr1	48430000	48440000	.
chr1	48440000	48450000	.
chr1	48470000	48480000	.
chr1	48490000	48500000	.
chr1	48500000	48510000	.
chr1	48510000	48520000	.
chr1	48520000	48530000	Gm28830
chr1	48530000	48540000	.
chr1	48550000	48560000	.
chr1	48560000	48570000	.
chr1	48570000	48580000	.
chr1	48580000	48590000	.
chr1	48590000	48600000	.
chr1	48600000	48610000	.
chr1	48610000	48620000	.
chr1	48620000	48630000	.
chr1	48630000	48640000	.
chr1	48640000	48650000	.
chr1	48650000	48660000	.
chr1	48660000	48670000	.
chr1	48670000	48680000	.
chr1	48680000	48690000	.
chr1	48700000	48710000	.
chr1	48720000	48730000	.
chr1	48730000	48740000	Gm8354
chr1	48740000	48750000	.
chr1	48750000	48760000	.
chr1	48760000	48770000	.
chr1	48770000	48780000	.
chr1	48780000	48790000	Gm19124
chr1	48790000	48800000	.
chr1	48800000	48810000	.
chr1	48830000	48840000	.
chr1	48840000	48850000	.
chr1	48850000	48860000	.
chr1	48860000	48870000	.
chr1	48870000	48880000	.
chr1	48890000	48900000	.
chr1	48900000	48910000	.
chr1	48910000	48920000	.
chr1	48930000	48940000	.
chr1	48940000	48950000	.
chr1	48950000	48960000	.
chr1	48960000	48970000	.
chr1	48970000	48980000	.
chr1	48980000	48990000	.
chr1	48990000	49000000	.
chr1	49000000	49010000	.
chr1	49010000	49020000	.
chr1	49020000	49030000	.
chr1	49030000	49040000	.
chr1	49040000	49050000	.
chr1	49050000	49060000	.
chr1	49060000	49070000	.
chr1	49070000	49080000	.
chr1	49080000	49090000	.
chr1	49090000	49100000	Gm22693
chr1	49100000	49110000	.
chr1	49110000	49120000	.
chr1	49120000	49130000	.
chr1	49130000	49140000	.
chr1	49140000	49150000	.
chr1	49150000	49160000	.
chr1	49160000	49170000	.
chr1	49170000	49180000	Gm28740
chr1	49180000	49190000	.
chr1	49190000	49200000	.
chr1	49200000	49210000	.
chr1	49210000	49220000	.
chr1	49220000	49230000	.
chr1	49230000	49240000	Gm8367
chr1	49240000	49250000	C230029F24Rik
chr1	49260000	49270000	C230029F24Rik
chr1	49270000	49280000	C230029F24Rik
chr1	49280000	49290000	C230029F24Rik
chr1	49290000	49300000	C230029F24Rik
chr1	49300000	49310000	C230029F24Rik
chr1	49310000	49320000	C230029F24Rik
chr1	49330000	49340000	C230029F24Rik
chr1	49340000	49350000	C230029F24Rik
chr1	49350000	49360000	.
chr1	49360000	49370000	.
chr1	49370000	49380000	.
chr1	49380000	49390000	.
chr1	49390000	49400000	Gm6757
chr1	49400000	49410000	Gm6757
chr1	49410000	49420000	.
chr1	49420000	49430000	.
chr1	49430000	49440000	.
chr1	49440000	49450000	.
chr1	49450000	49460000	.
chr1	49460000	49470000	.
chr1	49470000	49480000	.
chr1	49480000	49490000	.
chr1	49490000	49500000	Gm3605
chr1	49500000	49510000	.
chr1	49510000	49520000	.
chr1	49520000	49530000	.
chr1	49530000	49540000	.
chr1	49540000	49550000	.
chr1	49550000	49560000	.
chr1	49560000	49570000	.
chr1	49570000	49580000	Gm28388
chr1	49580000	49590000	.
chr1	49590000	49600000	.
chr1	49600000	49610000	.
chr1	49610000	49620000	.
chr1	49620000	49630000	.
chr1	49630000	49640000	.
chr1	49640000	49650000	.
chr1	49650000	49660000	.
chr1	49660000	49670000	.
chr1	49670000	49680000	.
chr1	49680000	49690000	.
chr1	49690000	49700000	.
chr1	49700000	49710000	.
chr1	49710000	49720000	.
chr1	49720000	49730000	.
chr1	49730000	49740000	.
chr1	49740000	49750000	.
chr1	49750000	49760000	.
chr1	49760000	49770000	.
chr1	49770000	49780000	.
chr1	49780000	49790000	.
chr1	49800000	49810000	.
chr1	49810000	49820000	.
chr1	49820000	49830000	.
chr1	49830000	49840000	.
chr1	49840000	49850000	.
chr1	49850000	49860000	.
chr1	49860000	49870000	.
chr1	49870000	49880000	.
chr1	49880000	49890000	.
chr1	49890000	49900000	.
chr1	49900000	49910000	.
chr1	49910000	49920000	.
chr1	49920000	49930000	.
chr1	49930000	49940000	.
chr1	49940000	49950000	.
chr1	49950000	49960000	.
chr1	49960000	49970000	.
chr1	49970000	49980000	.
chr1	49980000	49990000	.
chr1	49990000	50000000	.
chr1	50000000	50010000	.
chr1	50010000	50020000	.
chr1	50020000	50030000	.
chr1	50030000	50040000	.
chr1	50040000	50050000	.
chr1	50050000	50060000	Gm8384
chr1	50060000	50070000	.
chr1	50070000	50080000	.
chr1	50080000	50090000	.
chr1	50090000	50100000	.
chr1	50100000	50110000	4933411E06Rik
chr1	50110000	50120000	.
chr1	50120000	50130000	.
chr1	50130000	50140000	.
chr1	50140000	50150000	.
chr1	50150000	50160000	.
chr1	50160000	50170000	.
chr1	50170000	50180000	Gm8391
chr1	50180000	50190000	.
chr1	50190000	50200000	.
chr1	50200000	50210000	.
chr1	50210000	50220000	.
chr1	50220000	50230000	Gm27330
chr1	50230000	50240000	.
chr1	50240000	50250000	.
chr1	50250000	50260000	.
chr1	50260000	50270000	.
chr1	50270000	50280000	.
chr1	50280000	50290000	.
chr1	50290000	50300000	.
chr1	50300000	50310000	.
chr1	50310000	50320000	.
chr1	50320000	50330000	.
chr1	50340000	50350000	.
chr1	50350000	50360000	.
chr1	50360000	50370000	.
chr1	50370000	50380000	.
chr1	50380000	50390000	.
chr1	50390000	50400000	Gm29665
chr1	50400000	50410000	.
chr1	50420000	50430000	.
chr1	50430000	50440000	.
chr1	50440000	50450000	.
chr1	50450000	50460000	.
chr1	50460000	50470000	.
chr1	50470000	50480000	.
chr1	50480000	50490000	.
chr1	50490000	50500000	.
chr1	50500000	50510000	.
chr1	50510000	50520000	.
chr1	50520000	50530000	.
chr1	50530000	50540000	Gm20118
chr1	50540000	50550000	.
chr1	50550000	50560000	Gm25843
chr1	50560000	50570000	Gm25843
chr1	50570000	50580000	.
chr1	50580000	50590000	.
chr1	50590000	50600000	.
chr1	50600000	50610000	.
chr1	50610000	50620000	.
chr1	50620000	50630000	.
chr1	50630000	50640000	.
chr1	50640000	50650000	.
chr1	50650000	50660000	.
chr1	50660000	50670000	.
chr1	50670000	50680000	.
chr1	50680000	50690000	.
chr1	50690000	50700000	.
chr1	50700000	50710000	.
chr1	50710000	50720000	.
chr1	50720000	50730000	.
chr1	50730000	50740000	.
chr1	50740000	50750000	.
chr1	50750000	50760000	.
chr1	50760000	50770000	.
chr1	50770000	50780000	.
chr1	50780000	50790000	.
chr1	50790000	50800000	.
chr1	50800000	50810000	.
chr1	50820000	50830000	.
chr1	50830000	50840000	.
chr1	50840000	50850000	.
chr1	50850000	50860000	.
chr1	50880000	50890000	.
chr1	52350000	52360000	.
chr1	52370000	52380000	.
chr1	53080000	53090000	.
chr1	53090000	53100000	.
chr1	53100000	53110000	Gm24349
chr1	53110000	53120000	.
chr1	53120000	53130000	.
chr1	53140000	53150000	.
chr1	53150000	53160000	1700019A02Rik
chr1	53160000	53170000	1700019A02Rik
chr1	53170000	53180000	1700019A02Rik
chr1	53360000	53370000	Gm28779,Gm6799
chr1	53400000	53410000	Dnah7a
chr1	53410000	53420000	Dnah7a
chr1	53460000	53470000	Dnah7a
chr1	53470000	53480000	Dnah7a
chr1	53480000	53490000	Dnah7a
chr1	53490000	53500000	Dnah7a
chr1	53500000	53510000	Dnah7a
chr1	53510000	53520000	Dnah7a
chr1	53520000	53530000	Dnah7a
chr1	53530000	53540000	Dnah7a
chr1	53540000	53550000	Dnah7a
chr1	53550000	53560000	Dnah7a
chr1	53560000	53570000	Dnah7a
chr1	53570000	53580000	Dnah7a
chr1	53580000	53590000	Dnah7a
chr1	53590000	53600000	Dnah7a
chr1	53650000	53660000	Dnah7a
chr1	53660000	53670000	Dnah7a
chr1	53670000	53680000	Dnah7a
chr1	53680000	53690000	Dnah7a
chr1	53990000	54000000	Hecw2
chr1	54000000	54010000	Hecw2
chr1	54060000	54070000	Hecw2
chr1	54070000	54080000	Hecw2
chr1	54140000	54150000	Hecw2
chr1	54150000	54160000	Gm37633,Hecw2
chr1	54200000	54210000	.
chr1	54210000	54220000	.
chr1	54220000	54230000	.
chr1	54230000	54240000	.
chr1	54250000	54260000	Ccdc150
chr1	54260000	54270000	Ccdc150
chr1	54270000	54280000	Ccdc150
chr1	54280000	54290000	Ccdc150
chr1	54290000	54300000	Ccdc150
chr1	54300000	54310000	Ccdc150
chr1	54310000	54320000	Ccdc150
chr1	54320000	54330000	Ccdc150
chr1	54330000	54340000	Ccdc150
chr1	54340000	54350000	Ccdc150
chr1	54360000	54370000	Ccdc150
chr1	55250000	55260000	Boll
chr1	55260000	55270000	Boll
chr1	55270000	55280000	Boll
chr1	55280000	55290000	Boll
chr1	55290000	55300000	Boll
chr1	55300000	55310000	Boll
chr1	55310000	55320000	Boll
chr1	55320000	55330000	Boll
chr1	55330000	55340000	Boll,Gm8292
chr1	55340000	55350000	Boll
chr1	55350000	55360000	Boll
chr1	55390000	55400000	.
chr1	55800000	55810000	.
chr1	55810000	55820000	.
chr1	55820000	55830000	.
chr1	55850000	55860000	.
chr1	56010000	56020000	1700003I22Rik
chr1	56040000	56050000	.
chr1	56050000	56060000	.
chr1	56060000	56070000	.
chr1	56070000	56080000	.
chr1	56080000	56090000	.
chr1	56100000	56110000	.
chr1	56110000	56120000	.
chr1	56150000	56160000	.
chr1	56170000	56180000	.
chr1	56190000	56200000	.
chr1	56200000	56210000	.
chr1	56240000	56250000	.
chr1	58090000	58100000	Aox1
chr1	58170000	58180000	Aox3
chr1	58180000	58190000	Aox3
chr1	58240000	58250000	Aox4
chr1	58340000	58350000	Aox2
chr1	58660000	58670000	Als2cr12
chr1	58850000	58860000	Gm28802
chr1	59000000	59010000	Gm33589
chr1	59010000	59020000	Gm29018
[truncated: 38,230 more rows]
