# Supplementary material for: Loss of NSD2 causes dysregulation of synaptic genes and altered H3K36 dimethylation in mice
Source: Front Genet. 2024 Feb 14;15:1308234. doi: 10.3389/fgene.2024.1308234 (PMC10899350; doi:10.3389/fgene.2024.1308234)
Supplement: Supplementary file 8 [file Table4.XLSX]

## Sheet: Supplementary Table S3
Supplementary Table S4. List of differentially expressed genes in Nsd2 KO female brains.
gene	log2FC	FDR
ENSMUSG00000057406|Whsc1	-7.69196	2.17e-161
ENSMUSG00000052415|Tchh	-1.71306	8.72e-05
ENSMUSG00000042256|Ptchd4	-1.63683	0.0189503
ENSMUSG00000062542|Syt9	-1.61174	1.09e-09
ENSMUSG00000035653|Lrfn5	-1.60878	5.32e-14
ENSMUSG00000038048|Cntnap5c	-1.53951	0.00292659
ENSMUSG00000050010|Shisa3	-1.34062	0.0434506
ENSMUSG00000037014|Sstr4	-1.31759	0.00718097
ENSMUSG00000032854|Ugt8a	-1.28596	0.000480858
ENSMUSG00000048015|Neurod4	-1.27777	0.00960908
ENSMUSG00000097330|Gm26672	-1.27164	0.0408423
ENSMUSG00000027792|Bche	-1.24241	0.0139241
ENSMUSG00000003279|Dlgap1	-1.19247	0.000480858
ENSMUSG00000036815|Dpp10	-1.19043	0.000634784
ENSMUSG00000047155|Cyp4x1	-1.17595	0.00718097
ENSMUSG00000034755|Pcdh11x	-1.15565	1.48e-08
ENSMUSG00000046699|Slitrk4	-1.14651	0.000116944
ENSMUSG00000039579|Grin3a	-1.06516	7e-08
ENSMUSG00000060924|Csmd1	-1.06213	0.0331276
ENSMUSG00000021536|Adcy2	-1.04049	0.00296862
ENSMUSG00000103866|Setbp1	-1.02482	0.0348017
ENSMUSG00000103749|Pcdhgb5	-0.995891	0.0014816
ENSMUSG00000095407|Tmem200c	-0.968818	0.00191903
ENSMUSG00000036469|March1	-0.939182	0.00260691
ENSMUSG00000041710|Trpc5	-0.927961	0.0316598
ENSMUSG00000092083|Kcnb2	-0.921232	0.00404635
ENSMUSG00000102976|Zc3h11a	-0.920501	0.0494748
ENSMUSG00000022311|Csmd3	-0.899321	0.00663941
ENSMUSG00000033510|Otud7a	-0.898327	8.6e-05
ENSMUSG00000041014|Nrg3	-0.88952	0.00975661
ENSMUSG00000103707|Pcdha6	-0.882337	8.72e-05
ENSMUSG00000048482|Bdnf	-0.863258	0.0316598
ENSMUSG00000021061|Sptb	-0.845963	0.0167882
ENSMUSG00000050830|Vwc2	-0.832542	0.0349796
ENSMUSG00000038112|AW551984	-0.796871	0.00367758
ENSMUSG00000025892|Gria4	-0.781295	5.39e-05
ENSMUSG00000103310|Pcdha12	-0.767293	0.00284018
ENSMUSG00000040653|Ppp1r14c	-0.760874	0.0316598
ENSMUSG00000070695|Cntnap5a	-0.743532	0.0136534
ENSMUSG00000071719|Tmem28	-0.733232	0.000701288
ENSMUSG00000019785|Clvs2	-0.717078	0.0285789
ENSMUSG00000047976|Kcna1	-0.695968	0.0412489
ENSMUSG00000102222|Pcdhga10	-0.691693	0.00173368
ENSMUSG00000045083|Lingo2	-0.684949	0.0341505
ENSMUSG00000019828|Grm1	-0.68485	0.0168419
ENSMUSG00000069072|Slc7a14	-0.684428	0.00410493
ENSMUSG00000029869|Ephb6	-0.663266	0.0079949
ENSMUSG00000054871|Tmem158	-0.6632	0.00960908
ENSMUSG00000059326|Csf2ra	-0.657115	0.00933814
ENSMUSG00000060882|Kcnd2	-0.643185	0.000480858
ENSMUSG00000102742|Pcdhga11	-0.635948	0.00280973
ENSMUSG00000026058|Khdrbs2	-0.625044	0.0170808
ENSMUSG00000044072|Eml6	-0.623044	0.0285789
ENSMUSG00000029108|Pcdh7	-0.607064	0.0201243
ENSMUSG00000028530|Jak1	-0.606889	0.0054206
ENSMUSG00000026109|Tmeff2	-0.606434	0.039736
ENSMUSG00000033214|Slitrk5	-0.604955	0.000771511
ENSMUSG00000035226|Rims4	-0.583877	0.000480858
ENSMUSG00000039683|Sdk1	-0.578509	0.0257177
ENSMUSG00000041670|Rims1	-0.559274	0.0194547
ENSMUSG00000055733|Nap1l3	-0.539727	0.0341505
ENSMUSG00000064225|Paqr9	-0.509741	0.014949
ENSMUSG00000038984|Tspyl5	-0.499279	0.00960908
ENSMUSG00000022840|Adcy5	-0.494422	0.0151621
ENSMUSG00000017740|Slc12a5	-0.465587	0.014949
ENSMUSG00000061576|Dpp6	-0.428632	0.018475
ENSMUSG00000030854|Ptpn5	-0.4197	0.0313231
ENSMUSG00000021537|Cetn3	0.481887	0.0465853
ENSMUSG00000090553|Snrpe	0.527772	0.00346219
ENSMUSG00000044155|Lsm8	0.560752	0.0124281
ENSMUSG00000027570|Col9a3	0.666638	0.039736
ENSMUSG00000046387|Pcdhb17	0.673514	0.0317324
ENSMUSG00000065353|Snora73b	0.694227	0.0285789
ENSMUSG00000100755|Rps23-ps1	0.742315	0.0465853
ENSMUSG00000004885|Crabp2	0.824589	0.0175338
ENSMUSG00000025402|Nab2	0.836606	0.000701288
ENSMUSG00000070167|Snora57	0.874493	0.0270985
ENSMUSG00000087881|Gm22442	0.882354	0.0419112
ENSMUSG00000077714|Snord17	0.889598	0.00477254
ENSMUSG00000047033|Pcdhb15	0.908079	0.0194547
ENSMUSG00000065649|Snora74a	0.925623	0.000701288
ENSMUSG00000064380|Gm26448	0.939248	0.0400185
ENSMUSG00000031765|Mt1	0.958658	0.0235813
ENSMUSG00000029759|Pon3	1.01934	0.0434506
ENSMUSG00000047910|Pcdhb16	1.02254	0.00323454
ENSMUSG00000043458|Pcdhb12	1.05555	0.00410493
ENSMUSG00000051242|Pcdhb9	1.07911	2.88e-05
ENSMUSG00000047307|Pcdhb13	1.09378	0.00924617
ENSMUSG00000051599|Pcdhb2	1.10814	0.00099225
ENSMUSG00000088990|Gm22767	1.1247	0.0491843
ENSMUSG00000096403|Gm9825	1.14576	0.0465853
ENSMUSG00000044043|Pcdhb14	1.23463	2.88e-05
ENSMUSG00000045657|Pcdhb10	1.39726	4.27e-10
ENSMUSG00000051486|Pcdhb11	1.46962	6.36e-12
ENSMUSG00000089542|Gm25835	1.67938	9.17e-05
ENSMUSG00000007888|Crlf1	1.76089	0.008167
ENSMUSG00000064382|Gm26447	1.8214	0.0358548
ENSMUSG00000065087|Snord22	1.99396	0.014949
ENSMUSG00000093834|Rnu1b2	2.01846	0.00367758
ENSMUSG00000064923|Gm22042	2.02846	0.0419112
ENSMUSG00000095580|Rnu1b1	2.12491	0.00126371
ENSMUSG00000085666|Gm9855	2.98595	0.0170808
