# Supplementary material for: Loss of NSD2 causes dysregulation of synaptic genes and altered H3K36 dimethylation in mice
Source: Front Genet. 2024 Feb 14;15:1308234. doi: 10.3389/fgene.2024.1308234 (PMC10899350; doi:10.3389/fgene.2024.1308234)
Supplement: Supplementary file 9 [file Table1.XLSX]

## Sheet: Supplementary Table S1
Supplementary Table S1. List of primer sequences for qRT-PCR
Target	Forward primer (5'-3')	Reverse primer (5'-3')
Dlgap1	TCACCAAAGTTCCGCTCCA	GTTCACCTCCATCTCGCTCAC
Lrfn5	CTTCACGGTAGTAAGGAACTCTCCA	GCTATGCCAATGAGAAACAGGTAAA
Syt9	TTGGTCAGGTGGTGGTGGA	CCGTTGGAAGATAGCAGAGTGAA
Ugt8a	TGGCTTTGTCCTGGTGTCTTT	GTTTCCTAGGTTCTTTGGTTTGGTT
Actb	ATATCGCTGCGCTGGTCGT	GATGGTGGGAATGGGTCAGAA
