# Supplementary material for: Loss of NSD2 causes dysregulation of synaptic genes and altered H3K36 dimethylation in mice
Source: Front Genet. 2024 Feb 14;15:1308234. doi: 10.3389/fgene.2024.1308234 (PMC10899350; doi:10.3389/fgene.2024.1308234)
Supplement: Supplementary file 10 [file Table5.XLSX]

## Sheet: Supplementary Table S4
Supplementary Table S5. List of H3K36me2 gain in Nsd2 KO male brains.
chromosome	start	end	overlapped_genes
chr1	5140000	5150000	Atp6v1h
chr1	10090000	10100000	Cspp1
chr1	13150000	13160000	Ncoa2
chr1	14160000	14170000	Eya1
chr1	14180000	14190000	Eya1,Gm22616
chr1	16590000	16600000	Ube2w
chr1	23270000	23280000	Mir30a
chr1	24010000	24020000	Fam135a
chr1	33760000	33770000	Zfp451
chr1	33790000	33800000	Zfp451
chr1	33800000	33810000	Zfp451
chr1	34110000	34120000	Dst,mmu-mir-6896
chr1	34240000	34250000	Dst
chr1	36100000	36110000	Gm37335,Hs6st1
chr1	36510000	36520000	Cnnm3
chr1	36810000	36820000	Tmem131
chr1	36860000	36870000	Tmem131
chr1	36870000	36880000	Gm37506,Tmem131
chr1	37370000	37380000	Inpp4a
chr1	38100000	38110000	Rev1
chr1	38430000	38440000	Aff3
chr1	38510000	38520000	Aff3
chr1	39550000	39560000	Gm15832,Rnf149
chr1	39940000	39950000	Map4k4
chr1	40000000	40010000	Map4k4
chr1	41140000	41150000	.
chr1	41290000	41300000	.
chr1	41310000	41320000	.
chr1	41880000	41890000	Gm29260
chr1	42150000	42160000	.
chr1	42250000	42260000	.
chr1	42260000	42270000	Gm28175
chr1	42270000	42280000	.
chr1	42620000	42630000	Pantr1
chr1	42660000	42670000	Pantr1
chr1	42670000	42680000	Pantr1
chr1	43110000	43120000	AI597479
chr1	43550000	43560000	Nck2
chr1	43560000	43570000	Gm38228,Nck2
chr1	43970000	43980000	Tpp2
chr1	44120000	44130000	Bivm
chr1	51620000	51630000	.
chr1	51640000	51650000	.
chr1	51740000	51750000	Gm28055,Myo1b
chr1	51760000	51770000	Myo1b
chr1	51830000	51840000	Myo1b
chr1	51840000	51850000	Gm29453,Myo1b
chr1	51850000	51860000	Myo1b
chr1	52130000	52140000	Gm18301,Gm28177,Stat1
chr1	52150000	52160000	Gm28177,Stat1
chr1	52190000	52200000	Gls
chr1	52200000	52210000	Gls
chr1	52640000	52650000	Tmem194b
chr1	55150000	55160000	Mob4
chr1	57380000	57390000	1700066M21Rik,Tyw5
chr1	57390000	57400000	Tyw5
chr1	57960000	57970000	Kctd18
chr1	58710000	58720000	Cflar
chr1	58980000	58990000	Stradb
chr1	59640000	59650000	D430013B06Rik,Sumo1
chr1	59760000	59770000	Bmpr2
chr1	59820000	59830000	Bmpr2
chr1	59850000	59860000	Bmpr2
chr1	60280000	60290000	Nbeal1
chr1	63050000	63060000	Ino80d
chr1	63090000	63100000	Ino80d
chr1	64010000	64020000	.
chr1	64060000	64070000	Klf7
chr1	64070000	64080000	Gm13748,Klf7
chr1	64100000	64110000	Klf7
chr1	64410000	64420000	.
chr1	64710000	64720000	Ccnyl1
chr1	65270000	65280000	Pikfyve
chr1	66220000	66230000	Map2
chr1	66380000	66390000	Map2
chr1	66390000	66400000	Map2
chr1	66730000	66740000	Kansl1l
chr1	66750000	66760000	Kansl1l
chr1	67010000	67020000	Lancl1
chr1	68390000	68400000	Erbb4
chr1	72320000	72330000	Xrcc5
chr1	72330000	72340000	Xrcc5
chr1	72340000	72350000	Xrcc5
chr1	72370000	72380000	Xrcc5
chr1	72390000	72400000	Xrcc5
chr1	74660000	74670000	Ttll4
chr1	75440000	75450000	Gmppa
chr1	75470000	75480000	Asic4,Chpf,Gm37264,Obsl1,Tmem198
chr1	75940000	75950000	.
chr1	76430000	76440000	Gm29069
chr1	76480000	76490000	Gm17751,Gm29069
chr1	77040000	77050000	.
chr1	77370000	77380000	Epha4
chr1	77390000	77400000	Epha4
chr1	77430000	77440000	Epha4
chr1	77490000	77500000	Epha4,Mir6352
chr1	77520000	77530000	.
chr1	77550000	77560000	.
chr1	77590000	77600000	.
chr1	78440000	78450000	Farsb
chr1	84800000	84810000	Gm38374,Trip12
chr1	84820000	84830000	Gm37738,Trip12
chr1	86500000	86510000	.
chr1	87350000	87360000	Gigyf2
chr1	91390000	91400000	Ilkap
chr1	91960000	91970000	Hdac4
chr1	92730000	92740000	.
chr1	93490000	93500000	Sept2
chr1	93710000	93720000	Thap4
chr1	97840000	97850000	Pam
chr1	97960000	97970000	Pam
chr1	98170000	98180000	Gm29461
chr1	98180000	98190000	Gm29461
chr1	106340000	106350000	Phlpp1
chr1	106350000	106360000	Phlpp1
chr1	106360000	106370000	Phlpp1
chr1	106740000	106750000	Kdsr
chr1	119660000	119670000	Ptpn4
chr1	119670000	119680000	Ptpn4
chr1	119820000	119830000	Ptpn4
chr1	126590000	126600000	Nckap5
chr1	127390000	127400000	Mgat5
chr1	127930000	127940000	Rab3gap1
chr1	128160000	128170000	Gm37407,R3hdm1
chr1	128410000	128420000	Dars
chr1	130700000	130710000	Gm29427,Pfkfb2
chr1	131050000	131060000	Mapkapk2
chr1	131070000	131080000	Gm25549,Mapkapk2
chr1	131080000	131090000	Gm37084,Mapkapk2
chr1	131320000	131330000	Srgap2
chr1	131330000	131340000	Srgap2
chr1	131340000	131350000	Gm38262,Srgap2
chr1	131470000	131480000	Srgap2
chr1	131480000	131490000	Srgap2
chr1	131500000	131510000	Srgap2
chr1	132430000	132440000	Dstyk
chr1	132440000	132450000	Dstyk
chr1	132480000	132490000	Rbbp5
chr1	132880000	132890000	Lrrn2
chr1	133410000	133420000	Sox13
chr1	133650000	133660000	Gm38394,Zbed6,Zc3h11a
chr1	134070000	134080000	Btg2
chr1	134780000	134790000	Ppp1r12b
chr1	135420000	135430000	Ipo9
chr1	135530000	135540000	Nav1
chr1	135570000	135580000	Nav1
chr1	136280000	136290000	Camsap2
chr1	136320000	136330000	Camsap2
chr1	136330000	136340000	Camsap2
chr1	137640000	137650000	.
chr1	137650000	137660000	.
chr1	137660000	137670000	.
chr1	137830000	137840000	.
chr1	137840000	137850000	.
chr1	137920000	137930000	A130050O07Rik,Gm26936,Gm26979,Gm37124,Gm4258
chr1	137930000	137940000	A130050O07Rik,D130019J16Rik,Gm26930,Gm26936,Gm4258
chr1	137950000	137960000	Gm26936,Gm37534,Gm4258
chr1	138490000	138500000	Nek7
chr1	138590000	138600000	Nek7
chr1	139100000	139110000	Dennd1b
chr1	139140000	139150000	Dennd1b
chr1	143670000	143680000	Cdc73
chr1	143800000	143810000	Uchl5
chr1	151380000	151390000	Swt1
chr1	151410000	151420000	Swt1
chr1	151810000	151820000	Edem3
chr1	152040000	152050000	1700025G04Rik
chr1	152530000	152540000	Rgl1
chr1	153480000	153490000	Dhx9
chr1	153660000	153670000	Rgs8
chr1	155090000	155100000	Ier5
chr1	155310000	155320000	Gm22569,Xpr1
chr1	155420000	155430000	.
chr1	155470000	155480000	.
chr1	155850000	155860000	Cep350,Gm37571,Gm38038
chr1	155860000	155870000	Cep350,Gm36934
chr1	156060000	156070000	Tor1aip2
chr1	156450000	156460000	Gm37648,Soat1
chr1	156800000	156810000	Ralgps2
chr1	156830000	156840000	Angptl1,Gm28693,Ralgps2
chr1	156990000	157000000	Gm28694
chr1	157130000	157140000	Rasal2
chr1	157150000	157160000	Rasal2
chr1	157440000	157450000	.
chr1	157450000	157460000	BC026585
chr1	158370000	158380000	Astn1,Gm37861
chr1	158380000	158390000	Astn1
chr1	158400000	158410000	Astn1
chr1	158420000	158430000	Astn1
chr1	158480000	158490000	Astn1,Gm37679
chr1	158490000	158500000	Astn1,Gm37679
chr1	158530000	158540000	Astn1,Gm37367,Gm37679
chr1	158540000	158550000	Astn1,Gm37679,Gm37848
chr1	158560000	158570000	Astn1
chr1	158570000	158580000	Astn1
chr1	158660000	158670000	Astn1
chr1	158680000	158690000	Astn1
chr1	159240000	159250000	Rfwd2
chr1	161010000	161020000	Zbtb37
chr1	161040000	161050000	Dars2,Gm37634
chr1	161100000	161110000	Klhl20
chr1	161840000	161850000	Suco
chr1	162000000	162010000	2810442N19Rik,Dnm3,Gm38304
chr1	162590000	162600000	Vamp4
chr1	164340000	164350000	Nme7
chr1	165310000	165320000	Gpr161
chr1	165870000	165880000	Cd247,Pou2f1
chr1	165900000	165910000	Pou2f1
chr1	165910000	165920000	Pou2f1
chr1	165960000	165970000	Pou2f1
chr1	166400000	166410000	Pogk
chr1	167270000	167280000	Uck2
chr1	168160000	168170000	Pbx1
chr1	168170000	168180000	Pbx1
chr1	168180000	168190000	Pbx1
chr1	168200000	168210000	Pbx1
chr1	168230000	168240000	Pbx1
chr1	168270000	168280000	Pbx1
chr1	168340000	168350000	Gm38381,Pbx1
chr1	168350000	168360000	Gm38381,Pbx1
chr1	168370000	168380000	Pbx1
chr1	168390000	168400000	Pbx1
chr1	172020000	172030000	Vangl2
chr1	172050000	172060000	Nhlh1
chr1	172180000	172190000	Dcaf8
chr1	176880000	176890000	Gm37246,Gm37490,Sdccag8
chr1	176990000	177000000	Sdccag8
chr1	177020000	177030000	Akt3,Sdccag8
chr1	177030000	177040000	Akt3,Gm37960
chr1	177040000	177050000	Akt3,Gm37106
chr1	177070000	177080000	Akt3,Gm37598
chr1	177080000	177090000	Akt3
chr1	177100000	177110000	Akt3
chr1	177130000	177140000	Akt3,Gm38146
chr1	177160000	177170000	Akt3,Gm37706
chr1	177200000	177210000	Akt3
chr1	177230000	177240000	Akt3,Gm37463
chr1	179540000	179550000	Cnst,Tfb2m
chr1	179610000	179620000	Cnst
chr1	179620000	179630000	Cnst
chr1	180640000	180650000	Lin9
chr1	180670000	180680000	Lin9
chr1	182000000	182010000	Enah,Gm37258
chr1	182410000	182420000	Trp53bp2
chr1	182480000	182490000	Capn2,Gm37885
chr1	183160000	183170000	Disp1
chr1	184040000	184050000	Dusp10
chr1	184910000	184920000	Mark1
chr1	185220000	185230000	Rab3gap2
chr1	189640000	189650000	Cenpf,Gm38122
chr1	189670000	189680000	Cenpf
chr1	190830000	190840000	Rps6kc1
chr1	190880000	190890000	Rps6kc1
chr1	191730000	191740000	Lpgat1
chr1	191750000	191760000	Lpgat1
chr1	192820000	192830000	Gm38360
chr1	192830000	192840000	A730013G03Rik
chr1	193670000	193680000	.
chr1	194230000	194240000	.
chr1	194740000	194750000	Plxna2
chr1	194780000	194790000	Plxna2
chr1	195110000	195120000	Cr1l
chr10	7910000	7920000	Tab2
chr10	9760000	9770000	Stxbp5
chr10	9890000	9900000	Stxbp5
chr10	17090000	17100000	Gm20125
chr10	17230000	17240000	.
chr10	17330000	17340000	.
chr10	17560000	17570000	.
chr10	17720000	17730000	Cited2
chr10	18110000	18120000	Reps1
chr10	18120000	18130000	Ect2l,Reps1
chr10	18410000	18420000	Nhsl1
chr10	20310000	20320000	4933406P04Rik,Bclaf1
chr10	21360000	21370000	Hbs1l
chr10	22720000	22730000	Mir7663,Tbpl1
chr10	26290000	26300000	L3mbtl3
chr10	29160000	29170000	Soga3
chr10	37080000	37090000	.
chr10	37100000	37110000	.
chr10	37110000	37120000	.
chr10	37140000	37150000	5930403N24Rik
chr10	37150000	37160000	5930403N24Rik
chr10	37290000	37300000	.
chr10	37310000	37320000	.
chr10	37370000	37380000	Gm26535
chr10	37390000	37400000	.
chr10	37400000	37410000	.
chr10	37410000	37420000	.
chr10	37470000	37480000	.
chr10	37530000	37540000	.
chr10	37660000	37670000	.
chr10	37780000	37790000	.
chr10	37790000	37800000	.
chr10	37870000	37880000	.
chr10	37970000	37980000	.
chr10	37980000	37990000	.
chr10	38090000	38100000	.
chr10	38150000	38160000	.
chr10	38310000	38320000	.
chr10	39140000	39150000	Tube1
chr10	39370000	39380000	Fyn
chr10	39390000	39400000	Fyn
chr10	39430000	39440000	Fyn
chr10	39510000	39520000	Fyn
chr10	39520000	39530000	Fyn
chr10	39530000	39540000	Fyn
chr10	39540000	39550000	Fyn
chr10	39560000	39570000	Fyn,Gm16365
chr10	39570000	39580000	Gm16365
chr10	39660000	39670000	E130307A14Rik
chr10	39670000	39680000	E130307A14Rik
chr10	40830000	40840000	Cdc40
chr10	40840000	40850000	Cdc40
chr10	40940000	40950000	.
chr10	42690000	42700000	Gm15200,Ostm1
chr10	43080000	43090000	Sobp
chr10	43100000	43110000	Sobp
chr10	43150000	43160000	Gm29245,Sobp
chr10	45150000	45160000	Prep
chr10	45700000	45710000	Hace1
chr10	46690000	46700000	.
chr10	46720000	46730000	.
chr10	46730000	46740000	.
chr10	46840000	46850000	.
chr10	46930000	46940000	.
chr10	49210000	49220000	Gm26543,Grik2
chr10	49250000	49260000	Grik2
chr10	49470000	49480000	Grik2
chr10	50710000	50720000	Ascc3
chr10	52700000	52710000	Slc35f1
chr10	52870000	52880000	Slc35f1
chr10	53090000	53100000	Slc35f1
chr10	53280000	53290000	Cep85l
chr10	53600000	53610000	Asf1a,Mcm9
chr10	53620000	53630000	Mcm9
chr10	57490000	57500000	Hsf2
chr10	58270000	58280000	Gcc2
chr10	58470000	58480000	Ranbp2
chr10	59170000	59180000	Sept10
chr10	59180000	59190000	Sept10
chr10	59370000	59380000	P4ha1
chr10	59740000	59750000	Micu1
chr10	59790000	59800000	Gm17059,Micu1
chr10	59900000	59910000	.
chr10	59910000	59920000	.
chr10	59950000	59960000	Ddit4
chr10	59960000	59970000	.
chr10	60010000	60020000	Ascc1
chr10	62810000	62820000	Tet1
chr10	63020000	63030000	Hnrnph3,Pbld2
chr10	66910000	66920000	1110002J07Rik
chr10	67030000	67040000	Reep3
chr10	67040000	67050000	Reep3
chr10	67060000	67070000	Reep3
chr10	67090000	67100000	Jmjd1c,Reep3
chr10	67110000	67120000	Jmjd1c
chr10	67240000	67250000	Jmjd1c
chr10	68140000	68150000	Arid5b
chr10	69340000	69350000	Cdk1
chr10	69710000	69720000	Ank3
chr10	70180000	70190000	Ccdc6
chr10	70440000	70450000	Fam13c
chr10	70550000	70560000	Fam13c,Phyhipl
chr10	75670000	75680000	Cabin1
chr10	76380000	76390000	1700094J05Rik,Pcnt
chr10	79940000	79950000	Arid3a
chr10	80190000	80200000	Efna2
chr10	80260000	80270000	Dazap1,Gamt
chr10	80340000	80350000	Adamtsl5
chr10	80680000	80690000	Gm26541,Mob3a
chr10	80840000	80850000	Lingo3
chr10	80950000	80960000	Gm3828,Gng7
chr10	81110000	81120000	Map2k2
chr10	81250000	81260000	Matk,Zfr2
chr10	81370000	81380000	Fzr1
chr10	81400000	81410000	Gm16104,Nfic
chr10	81740000	81750000	Gm3055
chr10	82110000	82120000	.
chr10	82700000	82710000	Hcfc2
chr10	82730000	82740000	Hcfc2
chr10	83070000	83080000	Chst11
chr10	83620000	83630000	Appl2
chr10	84380000	84390000	Nuak1
chr10	84680000	84690000	Polr3b
chr10	84700000	84710000	Polr3b
chr10	84720000	84730000	Polr3b
chr10	85110000	85120000	Mterf2,Tmem263
chr10	87460000	87470000	.
chr10	89410000	89420000	Gas2l3
chr10	89640000	89650000	Scyl2
chr10	91030000	91040000	Apaf1
chr10	91060000	91070000	Apaf1
chr10	92320000	92330000	Gm20757
chr10	92330000	92340000	Gm20757
chr10	92400000	92410000	.
chr10	92690000	92700000	Nedd1
chr10	92710000	92720000	Nedd1
chr10	93160000	93170000	Cdk17,Mir1931
chr10	93200000	93210000	Cdk17
chr10	93220000	93230000	Cdk17
chr10	93250000	93260000	Elk3
chr10	93470000	93480000	Lta4h
chr10	93580000	93590000	4933408J17Rik,Ccdc38,Snrpf
chr10	93860000	93870000	Metap2
chr10	93880000	93890000	Metap2
chr10	94180000	94190000	Gm26122,Nr2c1
chr10	94720000	94730000	Cep83
chr10	94900000	94910000	Plxnc1
chr10	95140000	95150000	.
chr10	95250000	95260000	Cradd
chr10	96290000	96300000	.
chr10	96370000	96380000	.
chr10	96720000	96730000	.
chr10	96860000	96870000	.
chr10	96880000	96890000	.
chr10	96920000	96930000	.
chr10	96970000	96980000	.
chr10	96980000	96990000	.
chr10	97040000	97050000	.
chr10	97070000	97080000	.
chr10	97330000	97340000	.
chr10	99130000	99140000	Poc1b
chr10	108200000	108210000	Ppp1r12a
chr10	108230000	108240000	Ppp1r12a
chr10	109680000	109690000	Nav3
chr10	109750000	109760000	Nav3
chr10	110760000	110770000	E2f7
chr10	110950000	110960000	Zdhhc17
chr10	111270000	111280000	Osbpl8
chr10	112920000	112930000	Atxn7l3b,Gm26596
chr10	115210000	115220000	Tbc1d15
chr10	115220000	115230000	Tbc1d15
chr10	115370000	115380000	Thap2
chr10	116510000	116520000	Cnot2
chr10	116910000	116920000	Rab3ip
chr10	116930000	116940000	Rab3ip
chr10	117090000	117100000	Frs2
chr10	117360000	117370000	Cpsf6
chr10	117750000	117760000	Nup107
chr10	120920000	120930000	Gm16166,Lemd3
chr10	121370000	121380000	Gns
chr10	121380000	121390000	Gns
chr10	121500000	121510000	.
chr10	122800000	122810000	Ppm1h
chr10	122810000	122820000	Ppm1h
chr10	122880000	122890000	Ppm1h
chr10	122890000	122900000	Ppm1h
chr10	122910000	122920000	Ppm1h
chr10	123050000	123060000	Mon2
chr10	127380000	127390000	R3hdm2
chr10	127410000	127420000	R3hdm2
chr10	127450000	127460000	R3hdm2
chr10	127480000	127490000	R3hdm2
chr10	127500000	127510000	Stac3
chr10	127660000	127670000	Gm16229,Nab2,Stat6,Tmem194
chr10	128320000	128330000	Cnpy2,Pan2
chr10	128690000	128700000	Cdk2,Rab5b
chr10	128880000	128890000	Gdf11
chr11	3340000	3350000	Limk2,Pik3ip1
chr11	3430000	3440000	Rnf185
chr11	3900000	3910000	Dusp18,Slc35e4
chr11	4210000	4220000	Gatsl3,Tbc1d10a
chr11	4770000	4780000	Nf2
chr11	4790000	4800000	Nf2
chr11	4800000	4810000	Nf2
chr11	4810000	4820000	Nf2
chr11	5180000	5190000	.
chr11	6560000	6570000	Ccm2
chr11	8450000	8460000	Tns3
chr11	11820000	11830000	Ddc
chr11	11870000	11880000	1700042O10Rik,Ddc
chr11	17180000	17190000	Ppp3r1,Wdr92
chr11	19010000	19020000	Gm16140,Gm16141,Meis1
chr11	20650000	20660000	Sertad2
chr11	20700000	20710000	Aftph
chr11	21090000	21100000	2610024D14Rik,Peli1
chr11	21290000	21300000	Gm12042,Vps54
chr11	21320000	21330000	Ugp2,Vps54
chr11	21340000	21350000	Mir1933,Ugp2
chr11	23370000	23380000	Usp34
chr11	23390000	23400000	Usp34
chr11	23460000	23470000	Usp34
chr11	23670000	23680000	Pus10
chr11	24090000	24100000	Bcl11a,Gm12064
chr11	24110000	24120000	Bcl11a,Gm12064
chr11	24130000	24140000	Bcl11a
chr11	24140000	24150000	Bcl11a
chr11	24150000	24160000	Bcl11a
chr11	24360000	24370000	.
chr11	24980000	24990000	.
chr11	29420000	29430000	Ccdc88a
chr11	30110000	30120000	Sptbn1
chr11	30850000	30860000	Psme4
chr11	32040000	32050000	Nsg2
chr11	32350000	32360000	Sh3pxd2b
chr11	32360000	32370000	Sh3pxd2b
chr11	32730000	32740000	Fbxw11
chr11	35780000	35790000	Mir103-1,Pank3
chr11	35890000	35900000	Wwc1
chr11	35980000	35990000	Wwc1
chr11	36120000	36130000	Tenm2
chr11	36300000	36310000	Tenm2
chr11	36690000	36700000	Tenm2
chr11	36710000	36720000	Tenm2
chr11	37670000	37680000	Gm12128
chr11	43550000	43560000	Ccnjl
chr11	43710000	43720000	Pwwp2a
chr11	45890000	45900000	Clint1
chr11	49850000	49860000	Mapk9
chr11	50060000	50070000	Mir340,Rnf130
chr11	50110000	50120000	.
chr11	50130000	50140000	Gm12195,Tbc1d9b
chr11	51740000	51750000	Sec24a
chr11	53290000	53300000	Hspa4
chr11	54310000	54320000	Acsl6
chr11	54490000	54500000	Fnip1
chr11	54630000	54640000	Rapgef6
chr11	54710000	54720000	Cdc42se2
chr11	54760000	54770000	Cdc42se2
chr11	57770000	57780000	Galnt10
chr11	58340000	58350000	Sh3bp5l
chr11	59410000	59420000	Snap47
chr11	59430000	59440000	Snap47
chr11	59460000	59470000	Zfp867
chr11	59700000	59710000	Mprip
chr11	59730000	59740000	1700007J10Rik,Mprip
chr11	59840000	59850000	Nt5m
chr11	60110000	60120000	4930412M03Rik,Rai1
chr11	60170000	60180000	Rai1
chr11	60230000	60240000	Tom1l2
chr11	60240000	60250000	Gm12265,Tom1l2
chr11	60260000	60270000	Tom1l2
chr11	60290000	60300000	Tom1l2
chr11	60310000	60320000	Tom1l2
chr11	60400000	60410000	Atpaf2
chr11	60860000	60870000	Dhrs7b,Tmem11
chr11	61520000	61530000	Epn2,Gm12272
chr11	61750000	61760000	Prpsap2
chr11	61790000	61800000	Ulk2
chr11	61900000	61910000	Akap10
chr11	61910000	61920000	Akap10
chr11	62400000	62410000	Ncor1
chr11	62530000	62540000	Cenpv
chr11	62630000	62640000	Lrrc75a,Lrrc75aos1
chr11	62720000	62730000	Zfp287
chr11	62780000	62790000	Zfp286
chr11	68730000	68740000	Myh10
chr11	69030000	69040000	Ctc1
chr11	69750000	69760000	Polr2a,Slc35g3
chr11	70040000	70050000	Dlg4
chr11	70230000	70240000	0610010K14Rik,Gm21988,Mir195a,Mir497b,Rnasek,mmu-mir-497a
chr11	70580000	70590000	Mink1
chr11	70910000	70920000	Rabep1
chr11	71430000	71440000	Gm16013
chr11	72080000	72090000	Pitpnm3
chr11	72180000	72190000	4933427D14Rik
chr11	72820000	72830000	Zzef1
chr11	72840000	72850000	Zzef1
chr11	72860000	72870000	Zzef1
chr11	73170000	73180000	Emc6,P2rx5,Tax1bp3
chr11	74700000	74710000	Pafah1b1
chr11	74790000	74800000	Mettl16
chr11	75010000	75020000	Smg6
chr11	75030000	75040000	Gm12333,Smg6
chr11	75150000	75160000	Smg6
chr11	75600000	75610000	Pitpna
chr11	76670000	76680000	Bhlha9,Tusc5
chr11	76740000	76750000	Gosr1
chr11	76800000	76810000	Cpd
chr11	76980000	76990000	Blmh
chr11	77440000	77450000	Ssh2
chr11	77470000	77480000	Ankrd13b,Coro6
chr11	77780000	77790000	Gm10277,Myo18a
chr11	77850000	77860000	Myo18a
chr11	77890000	77900000	Pipox
chr11	77900000	77910000	.
chr11	78030000	78040000	Dhrs13,Dhrs13os,Flot2,Phf12
chr11	78340000	78350000	Pigs,Unc119
chr11	78510000	78520000	Poldip2,Tmem199
chr11	78540000	78550000	Ift20,Tmem97
chr11	78620000	78630000	Nlk
chr11	78680000	78690000	Nlk
chr11	79130000	79140000	Ksr1
chr11	79420000	79430000	Nf1
chr11	79520000	79530000	Evi2a,Evi2b,Gm21975,Nf1
chr11	79690000	79700000	Rab11fip4
chr11	80250000	80260000	Rhot1
chr11	80260000	80270000	Rhot1
chr11	80450000	80460000	Psmd11
chr11	80470000	80480000	Cdk5r1,Psmd11
chr11	80480000	80490000	Cdk5r1,Myo1d
chr11	83350000	83360000	Ap2b1
chr11	83360000	83370000	Ap2b1,Gm23951
chr11	83370000	83380000	Ap2b1
chr11	83990000	84000000	Synrg
chr11	84000000	84010000	Synrg
chr11	84250000	84260000	Acaca
chr11	84360000	84370000	Acaca
chr11	84380000	84390000	Acaca
chr11	84850000	84860000	Ggnbp2
chr11	84860000	84870000	Ggnbp2
chr11	85000000	85010000	Usp32
chr11	85010000	85020000	Usp32
chr11	85190000	85200000	Appbp2
chr11	85330000	85340000	Ppm1d
chr11	85360000	85370000	Bcas3
chr11	86200000	86210000	Brip1,Brip1os
chr11	86330000	86340000	Gm25427,Med13
chr11	86500000	86510000	Rps6kb1
chr11	86640000	86650000	Vmp1
chr11	86940000	86950000	Ypel2
chr11	87110000	87120000	Mir301,Ska2
chr11	87190000	87200000	Trim37
chr11	87200000	87210000	Trim37
chr11	87230000	87240000	Ppm1e
chr11	87620000	87630000	Hsf5
chr11	88100000	88110000	Cuedc1
chr11	88110000	88120000	Cuedc1
chr11	88120000	88130000	Cuedc1
chr11	88280000	88290000	.
chr11	88350000	88360000	Gm15893,Mir378b,Msi2
chr11	88380000	88390000	Msi2
chr11	88390000	88400000	Msi2
chr11	88400000	88410000	Msi2
chr11	88410000	88420000	Msi2
chr11	88450000	88460000	Msi2
chr11	88460000	88470000	Msi2
chr11	88530000	88540000	Msi2
chr11	88540000	88550000	Msi2
chr11	88550000	88560000	Msi2
chr11	88560000	88570000	Msi2
chr11	88570000	88580000	Msi2
chr11	88600000	88610000	Msi2
chr11	88610000	88620000	Msi2
chr11	88620000	88630000	Msi2
chr11	88650000	88660000	Msi2
chr11	88840000	88850000	Akap1
chr11	94040000	94050000	Spag9
chr11	94230000	94240000	Wfikkn2
chr11	94280000	94290000	Gm21885,Luc7l3
chr11	94420000	94430000	Cacna1g
chr11	94440000	94450000	Cacna1g
chr11	94460000	94470000	Cacna1g
chr11	94980000	94990000	.
chr11	95270000	95280000	Kat7
chr11	95980000	95990000	Igf2bp1
chr11	95990000	96000000	Igf2bp1
chr11	96870000	96880000	Gm11523,Gm11524
chr11	96900000	96910000	Cdk5rap3
chr11	97320000	97330000	Gm11594,Mrpl45
chr11	97660000	97670000	Gm11613,Gm24158,Mllt6
chr11	98020000	98030000	Cacnb1,Gm11629,Gm27597,Rpl19
chr11	98090000	98100000	Fbxl20
chr11	98120000	98130000	Fbxl20
chr11	98280000	98290000	Gm20644
chr11	98290000	98300000	.
chr11	98740000	98750000	Thra
chr11	98810000	98820000	Casc3,Gm12359
chr11	98920000	98930000	Cdc6,Rara
chr11	98990000	99000000	Gm26394,Top2a
chr11	99010000	99020000	Gm23451,Top2a
chr11	100520000	100530000	Acly
chr11	101110000	101120000	Fam134c,Tubg1
chr11	101480000	101490000	Brca1
chr11	101500000	101510000	Brca1
chr11	102480000	102490000	Gpatch8
chr11	102490000	102500000	Gm11628,Gpatch8
chr11	103050000	103060000	Gm26668,Nmt1
chr11	103380000	103390000	Plekhm1
chr11	103680000	103690000	Gosr2
chr11	103850000	103860000	Nsf
chr11	103880000	103890000	Gm8738,Nsf
chr11	105180000	105190000	1700052K11Rik,Tlk2
chr11	106110000	106120000	Map3k3
chr11	106130000	106140000	Map3k3
chr11	106140000	106150000	Map3k3
chr11	106180000	106190000	Gm25556,Strada
chr11	106410000	106420000	Ern1
chr11	106420000	106430000	Ern1
chr11	106850000	106860000	Smurf2
chr11	106860000	106870000	Smurf2
chr11	107100000	107110000	Bptf
chr11	107320000	107330000	Pitpnc1
chr11	107590000	107600000	Helz
chr11	107650000	107660000	Helz
chr11	108930000	108940000	Axin2,Gm11670
chr11	110500000	110510000	Map2k6
chr11	112490000	112500000	.
chr11	112520000	112530000	.
chr11	112820000	112830000	4933434M16Rik
chr11	112830000	112840000	4933434M16Rik
chr11	112840000	112850000	.
chr11	112860000	112870000	.
chr11	113050000	113060000	2610035D17Rik
chr11	113120000	113130000	2610035D17Rik
chr11	113540000	113550000	Slc39a11
chr11	113600000	113610000	Slc39a11
chr11	113720000	113730000	Cdc42ep4
chr11	113750000	113760000	Cdc42ep4,Gm11736
chr11	114630000	114640000	.
chr11	114790000	114800000	Btbd17,Gpr142,Kif19a
chr11	115200000	115210000	Tmem104
chr11	115220000	115230000	Tmem104
chr11	115270000	115280000	Fads6,Fdxr
chr11	115380000	115390000	Cdr2l
chr11	115390000	115400000	Cdr2l
chr11	115400000	115410000	Ict1,Ict1os
chr11	115410000	115420000	Atp5h,Ict1
chr11	115520000	115530000	Sumo2
chr11	115680000	115690000	Grb2
chr11	115900000	115910000	Recql5,Smim5
chr11	116000000	116010000	Galk1,Itgb4
chr11	116350000	116360000	Rnf157
chr11	116830000	116840000	Gm27401,Jmjd6
chr11	116930000	116940000	Mgat5b
chr11	116970000	116980000	Mgat5b
chr11	117270000	117280000	Sept9
chr11	117430000	117440000	Gm11732
chr11	117460000	117470000	.
chr11	117600000	117610000	.
chr11	117620000	117630000	.
chr11	118160000	118170000	Cyth1
chr11	118190000	118200000	Cyth1
chr11	119030000	119040000	Cbx2,Cbx8
chr11	119050000	119060000	.
chr11	119140000	119150000	Tbc1d16
chr11	119150000	119160000	Gm26888,Mir6934,Tbc1d16
chr11	119190000	119200000	Tbc1d16
chr11	119510000	119520000	Endov
chr11	119740000	119750000	Gm23663,Rptor
chr11	119810000	119820000	Rptor
chr11	119820000	119830000	Rptor,Rptoros
chr11	119850000	119860000	Rptor
chr11	119860000	119870000	Rptor
chr11	119880000	119890000	Rptor
chr11	120130000	120140000	Slc38a10
chr11	120250000	120260000	Bahcc1
chr11	120580000	120590000	Arhgdia,Gm3807
chr11	120620000	120630000	AL663030.1,Mafg,Mir6936,Sirt7
chr11	120790000	120800000	Dus1l
chr11	120820000	120830000	Ccdc57,Fasn
chr11	121270000	121280000	Foxk2
chr11	121500000	121510000	Tbcd
chr12	3870000	3880000	Dnmt3a
chr12	4280000	4290000	Ncoa1
chr12	4660000	4670000	Itsn2
chr12	4670000	4680000	Itsn2
chr12	4950000	4960000	Atad2b
chr12	4980000	4990000	Atad2b
chr12	5010000	5020000	Atad2b
chr12	5020000	5030000	Atad2b
chr12	5030000	5040000	Atad2b
chr12	5210000	5220000	Klhl29
chr12	8780000	8790000	Sdc1
chr12	12520000	12530000	.
chr12	12670000	12680000	.
chr12	12780000	12790000	Platr19
chr12	13210000	13220000	Ddx1
chr12	15800000	15810000	Mir6387,Trib2
chr12	16940000	16950000	Gm22303,Rock2
chr12	16950000	16960000	Rock2
chr12	17370000	17380000	Nol10
chr12	17550000	17560000	Odc1
chr12	24550000	24560000	Taf1b
chr12	24820000	24830000	.
chr12	24900000	24910000	Mboat2
chr12	24910000	24920000	Mboat2
chr12	24930000	24940000	Mboat2
chr12	24980000	24990000	Kidins220
chr12	25030000	25040000	Kidins220
chr12	26330000	26340000	Rnf144a
chr12	26530000	26540000	.
chr12	26620000	26630000	.
chr12	26630000	26640000	.
chr12	26830000	26840000	.
chr12	26850000	26860000	.
chr12	26870000	26880000	.
chr12	26880000	26890000	.
chr12	26890000	26900000	.
chr12	26900000	26910000	.
chr12	27040000	27050000	.
chr12	27050000	27060000	.
chr12	27090000	27100000	.
chr12	27100000	27110000	.
chr12	27130000	27140000	.
chr12	27230000	27240000	.
chr12	27560000	27570000	.
chr12	27570000	27580000	.
chr12	28700000	28710000	Trappc12
chr12	28710000	28720000	Trappc12
chr12	28720000	28730000	Trappc12
chr12	28740000	28750000	Trappc12
chr12	28810000	28820000	Tssc1
chr12	28860000	28870000	Tssc1
chr12	28870000	28880000	.
chr12	29130000	29140000	.
chr12	29250000	29260000	.
chr12	29700000	29710000	Myt1l
chr12	29790000	29800000	Myt1l
chr12	31670000	31680000	Cog5
chr12	31940000	31950000	Hbp1
chr12	32970000	32980000	Sypl
chr12	33190000	33200000	Atxn7l1,Atxn7l1os1
chr12	33200000	33210000	Atxn7l1,Atxn7l1os1
chr12	36120000	36130000	Bzw2
chr12	44340000	44350000	Nrcam
chr12	44540000	44550000	Nrcam
chr12	50990000	51000000	.
chr12	51180000	51190000	.
chr12	51650000	51660000	Strn3
chr12	51680000	51690000	Strn3
chr12	51880000	51890000	Gm26517,Heatr5a
chr12	51890000	51900000	Heatr5a
chr12	51940000	51950000	Heatr5a
chr12	52180000	52190000	Nubpl
chr12	52380000	52390000	.
chr12	53280000	53290000	Npas3
chr12	53500000	53510000	Npas3
chr12	53630000	53640000	Npas3
chr12	53690000	53700000	Npas3
chr12	53710000	53720000	Npas3
chr12	54180000	54190000	Egln3
chr12	54190000	54200000	Egln3
chr12	54760000	54770000	Snx6
chr12	55670000	55680000	Ralgapa1
chr12	55770000	55780000	Ralgapa1
chr12	55850000	55860000	Brms1l
chr12	69810000	69820000	4930512B01Rik,Map4k5
chr12	69830000	69840000	4930512B01Rik,Map4k5
chr12	69840000	69850000	4930512B01Rik,4931403G20Rik,Map4k5
chr12	69970000	69980000	Sav1
chr12	70050000	70060000	Nin
chr12	71170000	71180000	2700049A03Rik
chr12	71620000	71630000	.
chr12	71930000	71940000	Daam1
chr12	75480000	75490000	Ppp2r5e
chr12	75510000	75520000	Ppp2r5e
chr12	75880000	75890000	Syne2
chr12	75890000	75900000	Syne2
chr12	75920000	75930000	Syne2
chr12	75950000	75960000	Syne2
chr12	75980000	75990000	Syne2
chr12	76030000	76040000	Syne2
chr12	76060000	76070000	Syne2
chr12	76080000	76090000	Syne2
chr12	76300000	76310000	Mthfd1
chr12	78850000	78860000	Atp6v1d
chr12	78970000	78980000	Tmem229b
chr12	79250000	79260000	Zfyve26
chr12	79740000	79750000	.
chr12	79830000	79840000	.
chr12	79840000	79850000	.
chr12	79920000	79930000	.
chr12	79930000	79940000	.
chr12	80000000	80010000	.
chr12	80060000	80070000	.
chr12	80100000	80110000	Gm26669,Zfp36l1
chr12	80380000	80390000	Dcaf5
chr12	80480000	80490000	Exd2
chr12	80520000	80530000	Galnt16
chr12	80590000	80600000	Galnt16
chr12	80870000	80880000	Susd6
chr12	82360000	82370000	Sipa1l1
chr12	82390000	82400000	Sipa1l1
chr12	82420000	82430000	Sipa1l1
chr12	82430000	82440000	Sipa1l1
chr12	83570000	83580000	Zfyve1
chr12	83830000	83840000	Numb
chr12	84010000	84020000	Acot1
chr12	84200000	84210000	Elmsan1
chr12	84760000	84770000	Npc2
chr12	84910000	84920000	Arel1,Gm17139
chr12	85010000	85020000	Ylpm1
chr12	85020000	85030000	Ylpm1
chr12	85240000	85250000	Mir6938,Mlh3
chr12	85930000	85940000	Ttll5
chr12	86210000	86220000	.
chr12	86260000	86270000	Gpatch2l
chr12	86270000	86280000	Gpatch2l
chr12	86790000	86800000	.
chr12	86890000	86900000	Gm26698
chr12	86920000	86930000	.
chr12	86970000	86980000	.
chr12	87110000	87120000	Pomt2
chr12	87440000	87450000	Alkbh1,Slirp,Snw1
chr12	98020000	98030000	.
chr12	98200000	98210000	Galc
chr12	98250000	98260000	Galc
chr12	98520000	98530000	Kcnk10
chr12	98540000	98550000	Kcnk10
chr12	98560000	98570000	Kcnk10
chr12	98660000	98670000	Spata7
chr12	98680000	98690000	Ptpn21
chr12	98810000	98820000	Eml5
chr12	98850000	98860000	Eml5
chr12	99190000	99200000	Foxn3,Gm28933
chr12	99210000	99220000	Foxn3
chr12	99220000	99230000	Foxn3
chr12	99310000	99320000	Foxn3
chr12	99380000	99390000	Foxn3
chr12	99490000	99500000	.
chr12	99640000	99650000	.
chr12	99900000	99910000	Tdp1
chr12	99910000	99920000	Tdp1
chr12	100130000	100140000	Nrde2
chr12	100220000	100230000	.
chr12	100290000	100300000	.
chr12	100320000	100330000	Ttc7b
chr12	100340000	100350000	Ttc7b
chr12	100350000	100360000	Ttc7b
chr12	100370000	100380000	Ttc7b
chr12	100400000	100410000	Ttc7b
chr12	101010000	101020000	Ccdc88c
chr12	101900000	101910000	Gm20702,Trip11
chr12	101970000	101980000	Cpsf2
chr12	102000000	102010000	Cpsf2
chr12	102570000	102580000	Itpk1
chr12	102610000	102620000	Gm20069,Itpk1
chr12	102680000	102690000	Gm28373,Itpk1,Mir1936
chr12	102690000	102700000	Gm28373,Itpk1
chr12	102800000	102810000	Btbd7
chr12	102820000	102830000	Btbd7
chr12	102830000	102840000	Btbd7
chr12	105660000	105670000	Atg2b
chr12	105800000	105810000	Papola
chr12	105870000	105880000	.
chr12	106050000	106060000	Vrk1
chr12	106060000	106070000	Vrk1
chr12	107910000	107920000	Bcl11b
chr12	107920000	107930000	Bcl11b
chr12	107930000	107940000	Bcl11b
chr12	107960000	107970000	Bcl11b
chr12	107970000	107980000	Bcl11b
chr12	108150000	108160000	Setd3
chr12	108320000	108330000	4930478K11Rik,Hhipl1
chr12	108610000	108620000	Evl
chr12	109440000	109450000	.
chr12	109830000	109840000	.
chr12	110780000	110790000	Wdr20
chr12	110930000	110940000	Tecpr2
chr12	110940000	110950000	Tecpr2
chr12	111040000	111050000	Rcor1
chr12	111100000	111110000	Rcor1
chr12	111110000	111120000	Rcor1
chr12	111160000	111170000	4930595D18Rik,Traf3
chr12	111250000	111260000	Traf3
chr12	111330000	111340000	Cdc42bpb
chr12	112160000	112170000	Kif26a
chr12	112200000	112210000	.
chr12	112230000	112240000	.
chr12	112330000	112340000	.
chr12	112450000	112460000	.
chr12	112610000	112620000	Inf2
chr12	112660000	112670000	Akt1
chr12	113150000	113160000	4930427A07Rik,Crip1
chr12	116050000	116060000	Zfp386
chr13	3580000	3590000	Fam208b
chr13	8820000	8830000	Wdr37
chr13	8830000	8840000	Wdr37
chr13	12620000	12630000	Gpr137b-ps
chr13	13630000	13640000	Lyst
chr13	15510000	15520000	Gli3
chr13	17710000	17720000	Cdk13
chr13	18840000	18850000	Vps41
chr13	21230000	21240000	.
chr13	21440000	21450000	4930470G03Rik,Mir1896,Pgbd1,Zscan26
chr13	21930000	21940000	.
chr13	25550000	25560000	.
chr13	25560000	25570000	.
chr13	25570000	25580000	.
chr13	25620000	25630000	.
chr13	25910000	25920000	.
chr13	25930000	25940000	Gm11351
chr13	25980000	25990000	.
chr13	26030000	26040000	.
chr13	26060000	26070000	.
chr13	26090000	26100000	.
chr13	26140000	26150000	.
chr13	26150000	26160000	.
chr13	26160000	26170000	.
chr13	26200000	26210000	.
chr13	26210000	26220000	.
chr13	26220000	26230000	.
chr13	26260000	26270000	.
chr13	26290000	26300000	1700092E19Rik
chr13	26310000	26320000	1700092E19Rik
chr13	26320000	26330000	.
chr13	26330000	26340000	.
chr13	26340000	26350000	.
chr13	26400000	26410000	.
chr13	26410000	26420000	.
chr13	26480000	26490000	.
chr13	26510000	26520000	.
chr13	26530000	26540000	.
chr13	26550000	26560000	.
chr13	26570000	26580000	.
chr13	26580000	26590000	.
chr13	26590000	26600000	.
chr13	26600000	26610000	.
chr13	26660000	26670000	.
chr13	26690000	26700000	.
chr13	26750000	26760000	.
chr13	26780000	26790000	Gm11354
chr13	26900000	26910000	.
chr13	26910000	26920000	.
chr13	26930000	26940000	.
chr13	26950000	26960000	.
chr13	27030000	27040000	.
chr13	27050000	27060000	Prl
chr13	27280000	27290000	.
chr13	27420000	27430000	.
chr13	27670000	27680000	.
chr13	28310000	28320000	.
chr13	28330000	28340000	.
chr13	28400000	28410000	.
chr13	28440000	28450000	.
chr13	28450000	28460000	.
chr13	28460000	28470000	2610307P16Rik
chr13	28490000	28500000	2610307P16Rik
chr13	28500000	28510000	2610307P16Rik
chr13	28510000	28520000	2610307P16Rik,Gm6081
chr13	28530000	28540000	2610307P16Rik
chr13	28540000	28550000	2610307P16Rik
chr13	28560000	28570000	2610307P16Rik
chr13	28570000	28580000	2610307P16Rik
chr13	28610000	28620000	2610307P16Rik
chr13	28640000	28650000	2610307P16Rik
chr13	28680000	28690000	2610307P16Rik
chr13	28690000	28700000	2610307P16Rik
chr13	28700000	28710000	2610307P16Rik
chr13	28710000	28720000	2610307P16Rik,Mir6368
chr13	28720000	28730000	2610307P16Rik
chr13	28750000	28760000	2610307P16Rik
chr13	28760000	28770000	2610307P16Rik
chr13	28780000	28790000	2610307P16Rik
chr13	28800000	28810000	2610307P16Rik
chr13	28810000	28820000	2610307P16Rik
chr13	28940000	28950000	Gm26735,Sox4
chr13	28990000	29000000	.
chr13	29160000	29170000	.
chr13	29190000	29200000	Cdkal1
chr13	29200000	29210000	Cdkal1
chr13	29210000	29220000	Cdkal1
chr13	29260000	29270000	Cdkal1
chr13	29270000	29280000	Cdkal1
chr13	29350000	29360000	Cdkal1
chr13	29360000	29370000	Cdkal1
chr13	29420000	29430000	Cdkal1
chr13	29450000	29460000	Cdkal1
chr13	29570000	29580000	Cdkal1
chr13	29590000	29600000	Cdkal1
chr13	29600000	29610000	Cdkal1
chr13	29640000	29650000	Cdkal1
chr13	29680000	29690000	Cdkal1
chr13	29690000	29700000	Cdkal1
chr13	29730000	29740000	Cdkal1
chr13	29810000	29820000	Cdkal1
chr13	29820000	29830000	Cdkal1
chr13	29830000	29840000	Cdkal1
chr13	29840000	29850000	Cdkal1
chr13	29910000	29920000	E2f3
chr13	34010000	34020000	Ripk1
chr13	34060000	34070000	Bphl
chr13	34150000	34160000	.
chr13	34200000	34210000	Slc22a23
chr13	34220000	34230000	Slc22a23
chr13	34240000	34250000	Slc22a23
chr13	34270000	34280000	Gm24530,Slc22a23
chr13	36080000	36090000	Lyrm4
chr13	41630000	41640000	Tmem170b
chr13	42100000	42110000	Hivep1
chr13	42170000	42180000	Hivep1
chr13	43150000	43160000	Tbc1d7
chr13	43160000	43170000	Tbc1d7
chr13	43520000	43530000	.
chr13	43550000	43560000	Mcur1
chr13	44110000	44120000	.
chr13	44120000	44130000	Gm5083
chr13	44840000	44850000	Jarid2
chr13	44970000	44980000	Dtnbp1
chr13	45940000	45950000	Atxn1
chr13	46540000	46550000	Cap2
chr13	47050000	47060000	Kdm1b
chr13	47840000	47850000	.
chr13	47850000	47860000	.
chr13	47860000	47870000	.
chr13	47890000	47900000	.
chr13	48010000	48020000	4931429P17Rik
chr13	48040000	48050000	A330033J07Rik
chr13	48080000	48090000	A330033J07Rik
chr13	48360000	48370000	.
chr13	48490000	48500000	Zfp169
chr13	48900000	48910000	Fam120a
chr13	48910000	48920000	Fam120a
chr13	49110000	49120000	Wnk2
chr13	51100000	51110000	Spin1
chr13	51120000	51130000	Spin1
chr13	51130000	51140000	Spin1
chr13	51140000	51150000	Spin1
chr13	53230000	53240000	Ror2
chr13	53250000	53260000	Ror2
chr13	54320000	54330000	.
chr13	54330000	54340000	.
chr13	54520000	54530000	Simc1
chr13	54870000	54880000	.
chr13	55050000	55060000	Uimc1
chr13	55070000	55080000	Uimc1
chr13	55480000	55490000	Dbn1
chr13	55490000	55500000	Pdlim7
chr13	56100000	56110000	H2afy
chr13	56720000	56730000	Smad5
chr13	58170000	58180000	Ubqln1
chr13	58970000	58980000	Ntrk2
chr13	59070000	59080000	Ntrk2
chr13	60650000	60660000	Dapk1
chr13	60680000	60690000	Dapk1
chr13	60700000	60710000	Dapk1
chr13	60710000	60720000	Dapk1
chr13	63510000	63520000	Ptch1
chr13	63560000	63570000	A930032L01Rik,Ptch1
chr13	67510000	67520000	Gm26965,Zfp87
chr13	74040000	74050000	Cep72
chr13	74050000	74060000	Cep72
chr13	75880000	75890000	Rhobtb3
chr13	78000000	78010000	Fam172a
chr13	78420000	78430000	.
chr13	79310000	79320000	.
chr13	81550000	81560000	Adgrv1
chr13	81790000	81800000	Cetn3
chr13	83750000	83760000	C130071C03Rik
chr13	83770000	83780000	C130071C03Rik
chr13	83870000	83880000	C130071C03Rik
chr13	83940000	83950000	.
chr13	83950000	83960000	.
chr13	83970000	83980000	.
chr13	83990000	84000000	.
chr13	84060000	84070000	Gm17750
chr13	84070000	84080000	.
chr13	84270000	84280000	Tmem161b
chr13	84330000	84340000	Gm26927
chr13	84360000	84370000	.
chr13	84470000	84480000	.
chr13	84540000	84550000	.
chr13	84560000	84570000	.
chr13	84780000	84790000	.
chr13	85190000	85200000	Ccnh
chr13	85210000	85220000	Ccnh,Rasa1
chr13	85220000	85230000	Ccnh,Rasa1
chr13	85240000	85250000	Rasa1
chr13	89730000	89740000	Gm4117,Vcan
chr13	91370000	91380000	A830009L08Rik,Gm29540
chr13	91440000	91450000	.
chr13	91450000	91460000	.
chr13	91470000	91480000	Ssbp2
chr13	92300000	92310000	AC161588.1,Gm20379,Msh3
chr13	93160000	93170000	Papd4
chr13	93440000	93450000	Jmy
chr13	93490000	93500000	Jmy
chr13	94190000	94200000	Lhfpl2
chr13	94430000	94440000	Ap3b1
chr13	94490000	94500000	Ap3b1
chr13	96610000	96620000	Col4a3bp
chr13	97250000	97260000	Enc1
chr13	97290000	97300000	.
chr13	97350000	97360000	.
chr13	97440000	97450000	Lincenc1
chr13	97480000	97490000	Lincenc1
chr13	97520000	97530000	.
chr13	97560000	97570000	.
chr13	97580000	97590000	.
chr13	97600000	97610000	.
chr13	97630000	97640000	.
chr13	97680000	97690000	.
chr13	97740000	97750000	5330416C01Rik
chr13	97750000	97760000	Gm26619
chr13	97900000	97910000	Arhgef28
chr13	97920000	97930000	Arhgef28
chr13	98780000	98790000	Fcho2
chr13	98790000	98800000	Fcho2
chr13	98800000	98810000	Fcho2
chr13	98900000	98910000	Gm5453,Tnpo1
chr13	99400000	99410000	6430562O15Rik,Mrps27
chr13	99410000	99420000	6430562O15Rik,Mrps27
chr13	99480000	99490000	Map1b
chr13	99490000	99500000	Map1b
chr13	100720000	100730000	Cdk7
chr13	103810000	103820000	Erbb2ip
chr13	104150000	104160000	Trappc13
chr13	104190000	104200000	Trim23
chr13	106860000	106870000	Ipo11
chr13	107760000	107770000	Zswim6
chr13	113920000	113930000	Arl15
chr13	114820000	114830000	Mocs2
chr13	119350000	119360000	Nnt
chr13	119380000	119390000	Nnt
chr13	119430000	119440000	Paip1
chr14	7840000	7850000	Flnb
chr14	7880000	7890000	Flnb
chr14	8040000	8050000	Abhd6
chr14	8130000	8140000	Pxk
chr14	14750000	14760000	Slc4a7
chr14	14780000	14790000	Slc4a7
chr14	19960000	19970000	Gng2
chr14	20320000	20330000	Ecd
chr14	20490000	20500000	Mss51,Ppp3cb
chr14	20540000	20550000	1810062O18Rik,Ppp3cb,Usp54
chr14	21040000	21050000	Ap3m1
chr14	21370000	21380000	Adk
chr14	21400000	21410000	Adk
chr14	21510000	21520000	Kat6b
chr14	21530000	21540000	Kat6b
chr14	21550000	21560000	Kat6b
chr14	21580000	21590000	Kat6b
chr14	21620000	21630000	Kat6b
chr14	21650000	21660000	Kat6b
chr14	21660000	21670000	Kat6b
chr14	24180000	24190000	Dlg5
chr14	24500000	24510000	.
chr14	24540000	24550000	.
chr14	24750000	24760000	.
chr14	24870000	24880000	.
chr14	25100000	25110000	.
chr14	25220000	25230000	.
chr14	25310000	25320000	.
chr14	25350000	25360000	Gm26660
chr14	25450000	25460000	Zmiz1,Zmiz1os1
chr14	25500000	25510000	Zmiz1
chr14	25510000	25520000	Zmiz1
chr14	25520000	25530000	Zmiz1
chr14	25550000	25560000	Gm26772,Zmiz1
chr14	25580000	25590000	Zmiz1
chr14	25590000	25600000	Zmiz1
chr14	25600000	25610000	Zmiz1
chr14	25610000	25620000	Zmiz1
chr14	25630000	25640000	Zmiz1
chr14	25760000	25770000	Zcchc24
chr14	26110000	26120000	Cphx3,Duxbl2
chr14	26660000	26670000	Arf4,Mir7672,Pde12
chr14	27040000	27050000	Il17rd
chr14	27490000	27500000	Ccdc66
chr14	28040000	28050000	Erc2
chr14	30790000	30800000	Sfmbt1
chr14	31660000	31670000	Btd
chr14	31730000	31740000	Ankrd28
chr14	31750000	31760000	Ankrd28
chr14	32260000	32270000	Gm7707,Parg
chr14	32270000	32280000	Parg
chr14	32530000	32540000	Ercc6
chr14	32540000	32550000	Ercc6
chr14	32550000	32560000	Ercc6
chr14	33380000	33390000	Mapk8
chr14	34420000	34430000	Bmpr1a
chr14	34450000	34460000	Bmpr1a
chr14	34480000	34490000	Bmpr1a
chr14	40910000	40920000	Tspan14
chr14	45200000	45210000	Txndc16
chr14	45460000	45470000	Fermt2,Gm22637
chr14	45600000	45610000	Ddhd1
chr14	49020000	49030000	Exoc5
chr14	52010000	52020000	Tmem253,Zfp219
chr14	52080000	52090000	Hnrnpc
chr14	52320000	52330000	Sall2
chr14	54630000	54640000	Cdh24,Gm20726
chr14	54680000	54690000	1700123O20Rik,Acin1
chr14	55050000	55060000	Gm20687,Thtpa
chr14	55080000	55090000	Gm37034,Gm38129,Thtpa,Zfhx2
chr14	55090000	55100000	Ap1g2,Thtpa,Zfhx2
chr14	55600000	55610000	Irf9,Rnf31
chr14	55670000	55680000	Gmpr2,Nedd8,Tinf2
chr14	55850000	55860000	Nynrin
chr14	56740000	56750000	Pspc1
chr14	56770000	56780000	Pspc1
chr14	56900000	56910000	Zmym2
chr14	57450000	57460000	Ift88
chr14	57600000	57610000	Xpo4
chr14	57840000	57850000	Zdhhc20
chr14	59200000	59210000	Rcbtb1
chr14	60290000	60300000	Mtmr6
chr14	60700000	60710000	Spata13
chr14	60830000	60840000	Mipep
chr14	60840000	60850000	Mipep
chr14	61170000	61180000	Sacs
chr14	61370000	61380000	Kpna3
chr14	61650000	61660000	Dleu2,Gm27017
chr14	62330000	62340000	Rnaseh2b
chr14	62360000	62370000	Rnaseh2b
chr14	62580000	62590000	Fam124a
chr14	62720000	62730000	Ints6
chr14	62740000	62750000	Ints6
chr14	62750000	62760000	Ints6
chr14	62950000	62960000	Wdfy2
chr14	63130000	63140000	Ctsb
chr14	63460000	63470000	Fam167a
chr14	63880000	63890000	Pinx1
chr14	63890000	63900000	Pinx1
chr14	63910000	63920000	Pinx1
chr14	64300000	64310000	Msra
chr14	64320000	64330000	Msra
chr14	64720000	64730000	Kif13b
chr14	64730000	64740000	Kif13b
chr14	64740000	64750000	Kif13b
chr14	64760000	64770000	Kif13b
chr14	64770000	64780000	Kif13b
chr14	64790000	64800000	Kif13b
chr14	64800000	64810000	Kif13b
chr14	64820000	64830000	Hmbox1
chr14	65010000	65020000	Ints9
chr14	65020000	65030000	Ints9
chr14	65030000	65040000	Ints9
chr14	65050000	65060000	Extl3
chr14	65190000	65200000	.
chr14	65200000	65210000	Fzd3,Gm27263
chr14	65540000	65550000	Elp3
chr14	65560000	65570000	Elp3
chr14	66490000	66500000	.
chr14	66840000	66850000	Dpysl2
chr14	67020000	67030000	Ppp2r2a
chr14	70310000	70320000	Slc39a14
chr14	70500000	70510000	Bmp1
chr14	70510000	70520000	Bmp1
chr14	70620000	70630000	Dmtn
chr14	72540000	72550000	Fndc3a
chr14	72550000	72560000	Fndc3a
chr14	72580000	72590000	Fndc3a,Gm16549
chr14	73250000	73260000	Rb1
chr14	73360000	73370000	Itm2b
chr14	73590000	73600000	Sucla2
chr14	75310000	75320000	Zc3h13
chr14	75330000	75340000	Zc3h13
chr14	75500000	75510000	Siah3
chr14	75710000	75720000	Cog3
chr14	76250000	76260000	.
chr14	76500000	76510000	Tsc22d1
chr14	77470000	77480000	Enox1,Gm6994
chr14	77580000	77590000	Enox1
chr14	77650000	77660000	Enox1
chr14	78490000	78500000	Akap11
chr14	79160000	79170000	Vwa8
chr14	79340000	79350000	Naa16
chr14	79360000	79370000	Naa16
chr14	79670000	79680000	.
chr14	79840000	79850000	Gm6999
chr14	87480000	87490000	Tdrd3
chr14	87500000	87510000	Tdrd3
chr14	93000000	93010000	.
chr14	93070000	93080000	Pcdh9
chr14	98030000	98040000	Dach1
chr14	98100000	98110000	Dach1
chr14	98110000	98120000	Dach1,Gm16331
chr14	99130000	99140000	Pibf1
chr14	100100000	100110000	Klf12
chr14	100130000	100140000	Klf12
chr14	100260000	100270000	.
chr14	101330000	101340000	.
chr14	103080000	103090000	Fbxl3
chr14	103220000	103230000	Mycbp2
chr14	103290000	103300000	Mycbp2
chr14	116940000	116950000	Gpc6
chr14	121250000	121260000	B930095G15Rik,Farp1
chr14	121290000	121300000	Stk24
chr14	121360000	121370000	Stk24
chr14	121370000	121380000	Stk24
chr14	121990000	122000000	Ubac2
chr15	8180000	8190000	2410089E03Rik
chr15	8360000	8370000	Nipbl
chr15	9090000	9100000	Nadk2
chr15	9100000	9110000	Nadk2
chr15	9150000	9160000	Lmbrd2,Skp2
chr15	10630000	10640000	Rai14
chr15	10650000	10660000	Rai14
chr15	10700000	10710000	Rai14
chr15	12120000	12130000	Zfr
chr15	12180000	12190000	Zfr
chr15	13210000	13220000	.
chr15	13410000	13420000	.
chr15	25760000	25770000	Myo10
chr15	25770000	25780000	Myo10
chr15	27570000	27580000	Ank,Mir7117
chr15	27600000	27610000	Otulin
chr15	27760000	27770000	Trio
chr15	27770000	27780000	Trio
chr15	30660000	30670000	Ctnnd2
chr15	30700000	30710000	Ctnnd2
chr15	31610000	31620000	Fam173b
chr15	36240000	36250000	Mir8097,Rnf19a
chr15	36250000	36260000	Rnf19a
chr15	36480000	36490000	Ankrd46
chr15	37960000	37970000	Rrm2b,Ubr5
chr15	39120000	39130000	Dcaf13
chr15	51780000	51790000	Eif3h
chr15	55530000	55540000	Mrpl13
chr15	57720000	57730000	Zhx2
chr15	57730000	57740000	9330154K18Rik,Zhx2
chr15	57770000	57780000	Zhx2
chr15	57810000	57820000	Zhx2
chr15	57840000	57850000	.
chr15	57870000	57880000	Derl1
chr15	57880000	57890000	Derl1
chr15	57950000	57960000	Tbc1d31
chr15	57960000	57970000	Tbc1d31
chr15	58110000	58120000	Atad2
chr15	58140000	58150000	Gm22488,Gm23475,Wdyhv1
chr15	58970000	58980000	Mtss1
chr15	59070000	59080000	Mtss1
chr15	63940000	63950000	Fam49b
chr15	64110000	64120000	Asap1
chr15	66580000	66590000	Phf20l1
chr15	73220000	73230000	Ptk2
chr15	73230000	73240000	Ptk2
chr15	73280000	73290000	Ptk2
chr15	73290000	73300000	Ptk2
chr15	73320000	73330000	Ptk2
chr15	73610000	73620000	Slc45a4
chr15	74160000	74170000	.
chr15	75610000	75620000	Zfp41
chr15	75770000	75780000	Zc3h3
chr15	75780000	75790000	Zc3h3
chr15	75810000	75820000	Zc3h3
chr15	77100000	77110000	Rbfox2
chr15	77110000	77120000	Rbfox2
chr15	77210000	77220000	Rbfox2
chr15	78910000	78920000	1700027A07Rik,Sh3bp1
chr15	79130000	79140000	1700088E04Rik,Micall1
chr15	79370000	79380000	Mir1943,Tmem184b
chr15	79760000	79770000	Dnal4
chr15	80140000	80150000	Tab1
chr15	80880000	80890000	Tnrc6b
chr15	81340000	81350000	Slc25a17
chr15	81380000	81390000	St13
chr15	81720000	81730000	Rangap1
chr15	81860000	81870000	Phf5a
chr15	82140000	82150000	Ccdc134,Srebf2
chr15	82150000	82160000	Srebf2
chr15	82200000	82210000	Shisa8,Srebf2
chr15	82210000	82220000	Shisa8
chr15	82820000	82830000	Tcf20
chr15	82830000	82840000	Tcf20
chr15	82930000	82940000	.
chr15	82960000	82970000	.
chr15	83020000	83030000	Nfam1
chr15	83050000	83060000	.
chr15	83690000	83700000	Scube1
chr15	84260000	84270000	Parvb
chr15	84920000	84930000	Gm29666,Nup50
chr15	85240000	85250000	Fbln1
chr15	85360000	85370000	Atxn10
chr15	85390000	85400000	Atxn10
chr15	85400000	85410000	Atxn10
chr15	85450000	85460000	Atxn10
chr15	85970000	85980000	Celsr1
chr15	86070000	86080000	Gramd4
chr15	86160000	86170000	Cerk
chr15	86270000	86280000	Tbc1d22a
chr15	88720000	88730000	Brd1
chr15	89150000	89160000	Plxnb2
chr15	91030000	91040000	Kif21a
chr15	91040000	91050000	Kif21a
chr15	91050000	91060000	.
chr15	91180000	91190000	Abcd2
chr15	93280000	93290000	Yaf2
chr15	95790000	95800000	A130051J06Rik,Ano6
chr15	96380000	96390000	Arid2
chr15	96440000	96450000	Scaf11
chr15	97670000	97680000	Rpap3
chr15	97820000	97830000	Hdac7
chr15	98120000	98130000	Pfkm
chr15	98750000	98760000	Arf3
chr15	99080000	99090000	C1ql4,Mir6960,Troap
chr15	99140000	99150000	Spats2
chr15	99640000	99650000	Racgap1
chr15	99860000	99870000	Lima1
chr15	100040000	100050000	Dip2b
chr15	100060000	100070000	Dip2b
chr15	100130000	100140000	Dip2b
chr15	100140000	100150000	Dip2b
chr15	100150000	100160000	Dip2b
chr15	100160000	100170000	Dip2b
chr15	100230000	100240000	Atf1
chr15	100500000	100510000	Tfcp2
chr15	101190000	101200000	Acvr1b,mmu-mir-6962
chr15	102200000	102210000	Zfp740
chr15	102400000	102410000	Sp1
chr15	102530000	102540000	Atf7,Gm28047
chr15	102580000	102590000	Atf7,Gm28047
chr15	102690000	102700000	.
chr15	102730000	102740000	.
chr15	103280000	103290000	Copz1,Mir148b
chr16	4120000	4130000	Crebbp
chr16	4550000	4560000	Tfap4
chr16	4610000	4620000	Glis2,Pam16
chr16	4640000	4650000	Coro7,Dnaja3,Vasn
chr16	5070000	5080000	Ubn1
chr16	8630000	8640000	Pmm2,Tmem186
chr16	8840000	8850000	1810013L24Rik
chr16	8850000	8860000	1810013L24Rik
chr16	10590000	10600000	Clec16a
chr16	11080000	11090000	Txndc11
chr16	11100000	11110000	Txndc11
chr16	11110000	11120000	Txndc11
chr16	13640000	13650000	Parn
chr16	13840000	13850000	Pdxdc1
chr16	16330000	16340000	Dnm1l
chr16	17040000	17050000	1700056N10Rik,Mapk1
chr16	17760000	17770000	Klhl22
chr16	18210000	18220000	Gm7873
chr16	18380000	18390000	Arvcf
chr16	18420000	18430000	Comt,Gm15764,Txnrd2
chr16	18830000	18840000	2510002D24Rik,Gm28539,Ufd1l
chr16	18900000	18910000	Gm28539,Hira
chr16	20100000	20110000	Klhl24
chr16	20110000	20120000	Klhl24
chr16	20140000	20150000	Yeats2
chr16	20150000	20160000	Yeats2
chr16	23230000	23240000	St6gal1
chr16	23250000	23260000	St6gal1
chr16	24970000	24980000	Lpp
chr16	29630000	29640000	Opa1
chr16	29640000	29650000	Opa1
chr16	29690000	29700000	.
chr16	31120000	31130000	Acap2
chr16	31130000	31140000	Acap2
chr16	31500000	31510000	.
chr16	31860000	31870000	Dlg1
chr16	32070000	32080000	Pak2
chr16	32610000	32620000	Tfrc
chr16	32960000	32970000	Lrch3
chr16	33200000	33210000	Osbpl11
chr16	33240000	33250000	Osbpl11
chr16	33260000	33270000	Snx4
chr16	33450000	33460000	Zfp148
chr16	33460000	33470000	Zfp148
chr16	33490000	33500000	Zfp148
chr16	33530000	33540000	Slc12a8
chr16	34040000	34050000	Kalrn
chr16	34100000	34110000	Kalrn
chr16	34160000	34170000	Kalrn
chr16	34240000	34250000	Kalrn
chr16	34290000	34300000	Kalrn
chr16	34330000	34340000	Kalrn
chr16	34390000	34400000	Kalrn
chr16	34570000	34580000	Kalrn
chr16	34700000	34710000	Ccdc14
chr16	35100000	35110000	Hacd2
chr16	35550000	35560000	Sema5b
chr16	36900000	36910000	Golgb1
chr16	37510000	37520000	Gtf2e1
chr16	37780000	37790000	Fstl1
chr16	37870000	37880000	Lrrc58
chr16	37920000	37930000	Gpr156
chr16	38170000	38180000	Gsk3b
chr16	38950000	38960000	Igsf11
chr16	42440000	42450000	.
chr16	44370000	44380000	Spice1
chr16	44680000	44690000	.
chr16	44720000	44730000	BC027231
chr16	45150000	45160000	Atg3,Slc35a5
chr16	49700000	49710000	Ift57
chr16	52100000	52110000	Cblb,Gm23513
chr16	52150000	52160000	Cblb
chr16	55900000	55910000	Cep97
chr16	56010000	56020000	Pcnp
chr16	63010000	63020000	.
chr16	63030000	63040000	.
chr16	63810000	63820000	Epha3
chr16	64670000	64680000	.
chr16	64680000	64690000	.
chr16	72690000	72700000	Robo1
chr16	74070000	74080000	Robo2
chr16	74090000	74100000	Robo2
chr16	74190000	74200000	Robo2
chr16	74450000	74460000	.
chr16	77060000	77070000	Usp25
chr16	77070000	77080000	Usp25
chr16	77080000	77090000	Usp25
chr16	77090000	77100000	Usp25
chr16	77100000	77110000	Usp25
chr16	77240000	77250000	Mir99ahg
chr16	77260000	77270000	Mir99ahg
chr16	77270000	77280000	Mir99ahg
chr16	77290000	77300000	Mir99ahg
chr16	77320000	77330000	Mir99ahg
chr16	77330000	77340000	Mir99ahg
chr16	77360000	77370000	Mir99ahg
chr16	77440000	77450000	Mir99ahg
chr16	77500000	77510000	Mir99ahg
chr16	77510000	77520000	Mir99ahg
chr16	77520000	77530000	Mir99ahg
chr16	77540000	77550000	Gm36963,Mir99ahg
chr16	77560000	77570000	Gm37606,Mir99ahg
chr16	77570000	77580000	Mir99ahg
chr16	77590000	77600000	Gm11146,Mir99a,Mir99ahg,Mirlet7c-1
chr16	77620000	77630000	Mir99ahg
chr16	77640000	77650000	C130023A14Rik,Mir125b-2,Mir99ahg
chr16	77650000	77660000	9530003O04Rik,Mir99ahg
chr16	77660000	77670000	Mir99ahg
chr16	77680000	77690000	Gm37694,Mir99ahg
chr16	77690000	77700000	Mir99ahg
chr16	77790000	77800000	.
chr16	77850000	77860000	Gm17333
chr16	77870000	77880000	.
chr16	77890000	77900000	.
chr16	77960000	77970000	.
chr16	78000000	78010000	.
chr16	78010000	78020000	.
chr16	78100000	78110000	.
chr16	78150000	78160000	.
chr16	78300000	78310000	Cxadr
chr16	78340000	78350000	Cxadr
chr16	85030000	85040000	App
chr16	85040000	85050000	App
chr16	85090000	85100000	App
chr16	89800000	89810000	Tiam1
chr16	90770000	90780000	Urb1
chr16	90980000	90990000	Gm15965,Synj1
chr16	91580000	91590000	Tmem50b
chr16	91830000	91840000	Atp5o,Itsn1
chr16	91890000	91900000	Atp5o,Itsn1
chr16	91910000	91920000	Atp5o,Itsn1
chr16	94360000	94370000	Pigp
chr16	97950000	97960000	Zbtb21
chr17	3150000	3160000	Scaf8
chr17	3230000	3240000	.
chr17	4990000	5000000	Arid1b
chr17	5240000	5250000	Arid1b
chr17	5260000	5270000	Arid1b
chr17	5320000	5330000	Arid1b
chr17	5410000	5420000	Gm29050,Ldhal6b,Tmem242
chr17	6600000	6610000	Dynlt1c
chr17	6760000	6770000	Ezr
chr17	7250000	7260000	Rps6ka2
chr17	7260000	7270000	Rps6ka2
chr17	8320000	8330000	Sft2d1
chr17	8370000	8380000	Gm16702,Sft2d1,T2
chr17	8980000	8990000	1700010I14Rik,Pde10a
chr17	9720000	9730000	.
chr17	9750000	9760000	.
chr17	9850000	9860000	.
chr17	9890000	9900000	.
chr17	10120000	10130000	.
chr17	10180000	10190000	.
chr17	10190000	10200000	.
chr17	10200000	10210000	Qk
chr17	10210000	10220000	Qk
chr17	10220000	10230000	Qk
chr17	10300000	10310000	Qk
chr17	10310000	10320000	Qk
chr17	10390000	10400000	.
chr17	10510000	10520000	Gm16168,Pacrg
chr17	10520000	10530000	Gm16168,Pacrg
chr17	10740000	10750000	Pacrg
chr17	12200000	12210000	Agpat4
chr17	12260000	12270000	Map3k4
chr17	12740000	12750000	Airn,Igf2r
chr17	12890000	12900000	Pnldc1
chr17	13570000	13580000	Tcte2
chr17	13660000	13670000	Tcte2
chr17	13810000	13820000	Mllt4
chr17	15710000	15720000	Chd1
chr17	21680000	21690000	.
chr17	21710000	21720000	Zfp760
chr17	22810000	22820000	Gm16386
chr17	24550000	24560000	Pkd1
chr17	25610000	25620000	Lmf1
chr17	25810000	25820000	Fbxl16,Gm26694
chr17	26140000	26150000	Axin1
chr17	26170000	26180000	Axin1
chr17	26280000	26290000	Hba-ps4,Luc7l
chr17	26500000	26510000	Dusp1
chr17	26940000	26950000	Mir3083,Syngap1
chr17	27190000	27200000	Lemd2
chr17	27980000	27990000	Anks1,Gm15598
chr17	28010000	28020000	Anks1
chr17	28030000	28040000	Anks1
chr17	28240000	28250000	Ppard
chr17	29280000	29290000	BC004004
chr17	29440000	29450000	.
chr17	29450000	29460000	.
chr17	29460000	29470000	Gm26885
chr17	29590000	29600000	Gm28052,Mir7667,Tbc1d22b,Tbc1d22bos
chr17	29710000	29720000	Ccdc167
chr17	29730000	29740000	.
chr17	29840000	29850000	Mdga1
chr17	29870000	29880000	Mdga1
chr17	30010000	30020000	Zfand3
chr17	30080000	30090000	Zfand3
chr17	30130000	30140000	Zfand3
chr17	30410000	30420000	Btbd9
chr17	30490000	30500000	Btbd9
chr17	30600000	30610000	Glo1
chr17	31450000	31460000	Pde9a
chr17	31590000	31600000	Pknox1
chr17	32270000	32280000	Brd4
chr17	33700000	33710000	March2
chr17	33820000	33830000	Kank3,Ndufa7,Rps28
chr17	43650000	43660000	Slc25a27
chr17	45430000	45440000	B230354K17Rik,Cdc5l
chr17	45570000	45580000	Hsp90ab1
chr17	46580000	46590000	Gm26904,Ptk7
chr17	46850000	46860000	.
chr17	46990000	47000000	Gm23657,Ubr2
chr17	47140000	47150000	Trerf1
chr17	47150000	47160000	Trerf1
chr17	47300000	47310000	Trerf1
chr17	47340000	47350000	Trerf1
chr17	47610000	47620000	Bysl,Gm20517,Med20
chr17	47630000	47640000	Gm20517,Usp49
chr17	47650000	47660000	Gm20517,Usp49
chr17	47660000	47670000	Gm20517,Usp49
chr17	47940000	47950000	.
chr17	51760000	51770000	C230085N15Rik,Gm36931,Satb1
chr17	53640000	53650000	Kat2b
chr17	53650000	53660000	Kat2b
chr17	56020000	56030000	Sh3gl1
chr17	56210000	56220000	Dpp9
chr17	56240000	56250000	Mir7b
chr17	56370000	56380000	Kdm4b
chr17	56440000	56450000	Ptprs
chr17	56460000	56470000	Ptprs
chr17	56470000	56480000	Ptprs
chr17	56490000	56500000	.
chr17	56550000	56560000	.
chr17	56690000	56700000	Ranbp3
chr17	64280000	64290000	Pja2
chr17	65580000	65590000	Vapa
chr17	65780000	65790000	Ppp4r1
chr17	65820000	65830000	Ppp4r1
chr17	66410000	66420000	Gm4705,Mtcl1
chr17	69210000	69220000	Epb4.1l3
chr17	70980000	70990000	Gm26561,Myl12b
chr17	71230000	71240000	Gm26561,Lpin2
chr17	71360000	71370000	Gm26561,Gm37639,Smchd1
chr17	71800000	71810000	Clip4
chr17	74420000	74430000	Nlrc4,Slc30a6
chr17	74550000	74560000	Birc6
chr17	74630000	74640000	Birc6
chr17	74720000	74730000	Ttc27
chr17	78750000	78760000	Heatr5b
chr17	80050000	80060000	Hnrnpll
chr17	80430000	80440000	Sos1
chr17	80450000	80460000	Sos1
chr17	80630000	80640000	Map4k3
chr17	80640000	80650000	Map4k3
chr17	80650000	80660000	Map4k3
chr17	80680000	80690000	Map4k3
chr17	81000000	81010000	Tmem178
chr17	83220000	83230000	Pkdcc
chr17	83460000	83470000	Eml4
chr17	83960000	83970000	.
chr17	84200000	84210000	Thada
chr17	84210000	84220000	Thada
chr17	84240000	84250000	Thada
chr17	84250000	84260000	Thada
chr17	84370000	84380000	Thada
chr17	84380000	84390000	Thada
chr17	84730000	84740000	Lrpprc
chr17	85000000	85010000	Ppm1b
chr17	86090000	86100000	Srbd1
chr17	87690000	87700000	Msh2
chr17	87700000	87710000	Msh2
chr18	5760000	5770000	Zeb1
chr18	6060000	6070000	Arhgap12
chr18	6490000	6500000	Epc1,Gm28529,Mir1893
chr18	12220000	12230000	Npc1
chr18	13700000	13710000	Zfp521
chr18	16600000	16610000	Cdh2
chr18	16630000	16640000	Cdh2
chr18	16650000	16660000	Cdh2
chr18	16660000	16670000	Cdh2
chr18	16730000	16740000	Cdh2
chr18	16770000	16780000	Cdh2
chr18	16790000	16800000	Cdh2
chr18	23810000	23820000	Gm23207,Mapre2
chr18	23870000	23880000	Mapre2
chr18	23990000	24000000	Zfp35
chr18	25170000	25180000	AW554918
chr18	25200000	25210000	AW554918
chr18	25520000	25530000	Celf4
chr18	25530000	25540000	Celf4
chr18	25540000	25550000	Celf4
chr18	25550000	25560000	Celf4
chr18	25590000	25600000	Celf4,Gm25845
chr18	25650000	25660000	Celf4
chr18	26800000	26810000	.
chr18	26810000	26820000	.
chr18	26940000	26950000	.
chr18	27330000	27340000	.
chr18	27500000	27510000	.
chr18	27510000	27520000	.
chr18	27540000	27550000	.
chr18	27580000	27590000	.
chr18	28060000	28070000	.
chr18	29260000	29270000	.
chr18	29270000	29280000	.
chr18	30330000	30340000	Pik3c3
chr18	33200000	33210000	Stard4
chr18	33930000	33940000	Epb4.1l4a
chr18	34100000	34110000	.
chr18	34220000	34230000	Apc,Gm10548
chr18	34800000	34810000	Gm26538,Kdm3b
chr18	34840000	34850000	Reep2
chr18	35250000	35260000	Ctnna1
chr18	35430000	35440000	Sil1
chr18	35480000	35490000	Sil1
chr18	35600000	35610000	Paip2
chr18	35670000	35680000	Dnajc18
chr18	35790000	35800000	Ube2d2a
chr18	35930000	35940000	.
chr18	35960000	35970000	Psd2
chr18	36440000	36450000	Pfdn1
chr18	36600000	36610000	Ankhd1,Gm6542
chr18	36950000	36960000	Gm38225,Pcdha1,Pcdha2,Pcdha3,Pcdha4
chr18	36960000	36970000	Gm37013,Gm37753,Pcdha1,Pcdha2,Pcdha3,Pcdha4,Pcdha5,Pcdha6
chr18	36970000	36980000	Gm37013,Gm37388,Pcdha1,Pcdha2,Pcdha3,Pcdha4,Pcdha5,Pcdha6,Pcdha7
chr18	36990000	37000000	Gm37013,Gm37388,Pcdha1,Pcdha2,Pcdha3,Pcdha4,Pcdha5,Pcdha6,Pcdha7,Pcdha8,Pcdha9
chr18	37000000	37010000	Gm10545,Gm37013,Gm37388,Pcdha1,Pcdha11,Pcdha2,Pcdha3,Pcdha4,Pcdha5,Pcdha6,Pcdha7,Pcdha8,Pcdha9
chr18	37010000	37020000	Gm10545,Gm18150,Gm37013,Gm37388,Pcdha1,Pcdha11,Pcdha2,Pcdha3,Pcdha4,Pcdha5,Pcdha6,Pcdha7,Pcdha8,Pcdha9
chr18	37090000	37100000	Gm37013,Gm37388,Pcdha1,Pcdha11,Pcdha12,Pcdha2,Pcdha3,Pcdha4,Pcdha5,Pcdha6,Pcdha7,Pcdha8,Pcdha9,Pcdhac1
chr18	37340000	37350000	Gm37013,Gm37388,Pcdha4,Pcdhb7
chr18	37440000	37450000	Gm37013,Gm37388,Pcdha4,Pcdhb13,Pcdhb14
chr18	37450000	37460000	Gm37013,Gm37388,Pcdha4,Pcdhb14
chr18	37470000	37480000	Gm37013,Gm37388,Pcdha4,Pcdhb15,Pcdhb16
chr18	37480000	37490000	Gm37013,Gm37388,Pcdha4,Pcdhb16,Pcdhb17,Pcdhb18
chr18	37490000	37500000	Gm37013,Gm37388,Pcdha4,Pcdhb18,Pcdhb19
chr18	37500000	37510000	Gm37013,Gm37388,Pcdha4,Pcdhb19,Pcdhb20
chr18	37510000	37520000	Gm37013,Gm37388,Pcdha4,Pcdhb21,Pcdhb22
chr18	37740000	37750000	Gm26672,Gm37013,Gm37388,Pcdha4,Pcdhga1,Pcdhga10,Pcdhga2,Pcdhga3,Pcdhga4,Pcdhga5,Pcdhga6,Pcdhga7,Pcdhga8,Pcdhga9,Pcdhgb1,Pcdhgb2,Pcdhgb4,Pcdhgb5,Pcdhgb6
chr18	37800000	37810000	BC037039,Gm37013,Gm37388,Pcdha4,Pcdhga1,Pcdhga10,Pcdhga11,Pcdhga12,Pcdhga2,Pcdhga3,Pcdhga4,Pcdhga5,Pcdhga6,Pcdhga7,Pcdhga8,Pcdhga9,Pcdhgb1,Pcdhgb2,Pcdhgb4,Pcdhgb5,Pcdhgb6,Pcdhgb7,Pcdhgb8,Pcdhgc3
chr18	37840000	37850000	Diap1,Gm38182,Pcdha4,Pcdhga1,Pcdhga10,Pcdhga11,Pcdhga12,Pcdhga2,Pcdhga3,Pcdhga4,Pcdhga5,Pcdhga6,Pcdhga7,Pcdhga8,Pcdhga9,Pcdhgb1,Pcdhgb2,Pcdhgb4,Pcdhgb5,Pcdhgb6,Pcdhgb7,Pcdhgb8,Pcdhgc3,Pcdhgc5
chr18	37870000	37880000	Diap1
chr18	38250000	38260000	0610009O20Rik,1700086O06Rik
chr18	43380000	43390000	Dpysl3
chr18	44840000	44850000	Ythdc2
chr18	46600000	46610000	Eif1a
chr18	46750000	46760000	Ap3s1
chr18	47240000	47250000	Sema6a
chr18	47310000	47320000	Sema6a
chr18	52840000	52850000	Sncaip
chr18	52890000	52900000	Sncaip
chr18	53890000	53900000	Csnk1g3
chr18	53910000	53920000	Csnk1g3
chr18	53950000	53960000	Csnk1g3
chr18	54070000	54080000	.
chr18	54450000	54460000	Redrum
chr18	54470000	54480000	.
chr18	54490000	54500000	.
chr18	54540000	54550000	.
chr18	54550000	54560000	.
chr18	54640000	54650000	.
chr18	54810000	54820000	.
chr18	54820000	54830000	.
chr18	54900000	54910000	Zfp608
chr18	54930000	54940000	Zfp608
chr18	54940000	54950000	Zfp608
chr18	54950000	54960000	Zfp608
chr18	54960000	54970000	Zfp608
chr18	54990000	55000000	Gm4221,Zfp608
chr18	55000000	55010000	Gm4221
chr18	55030000	55040000	Gm4221
chr18	55130000	55140000	.
chr18	55180000	55190000	.
chr18	55200000	55210000	.
chr18	55210000	55220000	.
chr18	55270000	55280000	.
chr18	55330000	55340000	Gm37828
chr18	55340000	55350000	.
chr18	55350000	55360000	.
chr18	55380000	55390000	.
chr18	55390000	55400000	.
chr18	55410000	55420000	.
chr18	55440000	55450000	.
chr18	55460000	55470000	.
chr18	55500000	55510000	.
chr18	55530000	55540000	.
chr18	55550000	55560000	.
chr18	55600000	55610000	.
chr18	55620000	55630000	Gm24514
chr18	55680000	55690000	.
chr18	55700000	55710000	.
chr18	55730000	55740000	.
chr18	55760000	55770000	.
chr18	55770000	55780000	.
chr18	55790000	55800000	.
chr18	55810000	55820000	.
chr18	55870000	55880000	.
chr18	55910000	55920000	.
chr18	55930000	55940000	.
chr18	55990000	56000000	.
chr18	56010000	56020000	.
chr18	56040000	56050000	.
chr18	56050000	56060000	.
chr18	56070000	56080000	.
chr18	56130000	56140000	.
chr18	56290000	56300000	.
chr18	56300000	56310000	.
chr18	56710000	56720000	Lmnb1
chr18	57170000	57180000	Megf10
chr18	57200000	57210000	Megf10
chr18	57250000	57260000	Megf10
chr18	57370000	57380000	4930511M06Rik,Prrc1
chr18	57380000	57390000	4930511M06Rik,Prrc1
chr18	57880000	57890000	Slc12a2
chr18	57890000	57900000	Slc12a2
chr18	57910000	57920000	Slc12a2
chr18	57930000	57940000	Slc12a2
chr18	60920000	60930000	Camk2a
chr18	60940000	60950000	Camk2a
chr18	64990000	65000000	Nedd4l
chr18	65000000	65010000	Nedd4l
chr18	65010000	65020000	Nedd4l
chr18	65180000	65190000	Nedd4l
chr18	65190000	65200000	Nedd4l
chr18	65520000	65530000	.
chr18	65610000	65620000	Zfp532
chr18	65650000	65660000	Zfp532
chr18	67500000	67510000	Spire1
chr18	67540000	67550000	Spire1
chr18	67580000	67590000	.
chr18	67600000	67610000	.
chr18	68970000	68980000	.
chr18	69350000	69360000	Tcf4
chr18	69390000	69400000	Tcf4
chr18	69410000	69420000	Tcf4
chr18	69460000	69470000	Tcf4
chr18	69480000	69490000	Tcf4
chr18	69500000	69510000	Tcf4
chr18	69560000	69570000	Tcf4
chr18	69600000	69610000	Tcf4
chr18	69620000	69630000	Tcf4
chr18	69640000	69650000	Tcf4
chr18	69670000	69680000	Tcf4
chr18	70450000	70460000	4930503L19Rik
chr18	70460000	70470000	4930503L19Rik
chr18	71970000	71980000	Dcc
chr18	71980000	71990000	Dcc
chr18	72720000	72730000	.
chr18	73640000	73650000	Smad4
chr18	73650000	73660000	Smad4
chr18	75260000	75270000	Dym
chr18	75370000	75380000	Smad7
chr18	75380000	75390000	Smad7
chr18	75390000	75400000	Smad7
chr18	75480000	75490000	Ctif
chr18	75490000	75500000	Ctif
chr18	75510000	75520000	Ctif,Gm10532
chr18	75550000	75560000	Ctif
chr18	75580000	75590000	Ctif
chr18	75600000	75610000	Ctif
chr18	75680000	75690000	Ctif
chr18	76280000	76290000	Smad2
chr18	76300000	76310000	Smad2
chr18	76310000	76320000	.
chr18	76930000	76940000	Hdhd2,Ier3ip1
chr18	76950000	76960000	Hdhd2
chr18	77130000	77140000	Pias2
chr18	77500000	77510000	Rnf165
chr18	77980000	77990000	Epg5
chr18	78020000	78030000	Epg5
chr18	78290000	78300000	.
chr18	78370000	78380000	.
chr18	78490000	78500000	.
chr18	78510000	78520000	.
chr18	78540000	78550000	.
chr18	78550000	78560000	.
chr18	78570000	78580000	.
chr18	78640000	78650000	Gm23895
chr18	78710000	78720000	.
chr18	78750000	78760000	Setbp1
chr18	78760000	78770000	Setbp1
chr18	78770000	78780000	Setbp1
chr18	78790000	78800000	Setbp1
chr18	78800000	78810000	Setbp1
chr18	78840000	78850000	Setbp1
chr18	78850000	78860000	Setbp1
chr18	78880000	78890000	Setbp1
chr18	78900000	78910000	Setbp1
chr18	78910000	78920000	Setbp1
chr18	78930000	78940000	Setbp1
chr18	78960000	78970000	Setbp1
chr18	79010000	79020000	Setbp1
chr18	79030000	79040000	Setbp1
chr18	79040000	79050000	Setbp1
chr18	79050000	79060000	Setbp1
chr18	80100000	80110000	Pard6g
chr18	80410000	80420000	Ctdp1
chr18	80430000	80440000	Ctdp1
chr18	80450000	80460000	Ctdp1
chr18	82680000	82690000	Zfp236
chr18	84850000	84860000	Cyb5a,Gm16146
chr19	3500000	3510000	Ppp6r3
chr19	3510000	3520000	Ppp6r3
chr19	3620000	3630000	Lrp5
chr19	4830000	4840000	Ccdc87,Ccs
chr19	4990000	5000000	.
chr19	5020000	5030000	Slc29a2
chr19	5300000	5310000	Gal3st3
chr19	5800000	5810000	Gm37376,Malat1
chr19	5820000	5830000	Gm27702,Neat1
[truncated: 1,932 more rows]
